# Supplementary material for: RNA/DNA Hybrid Interactome Identifies DXH9 as a Molecular Player in Transcriptional Termination and R-Loop-Associated DNA Damage
Source: Cell Rep. 2018 May 8;23(6):1891–905. doi: 10.1016/j.celrep.2018.04.025 (PMC5976580; doi:10.1016/j.celrep.2018.04.025)
Supplement: Table S1. Full Protein List of RNA/DNA Hybrid Interactome, Related to Figure 2 — List of proteins identified by MS that make up the RNA/DNA interactome. [file mmc2.xlsx]

## Sheet: Suppl. Table S2
Supplementary Table S2
Table of quantitation results of R-loop interactome proteins from three biological replicates of R-loop IP
Values are log2-transformed intensities from MaxQuant quantification
E1_Control	E1_IP	E1 Ratio IP/B	E2_Control	E2_IP	E2 Ratio IP/B	E3_Control	E3_IP	E3 Ratio IP/B	C: Only identified by site	N: Peptides	N: Razor + unique peptides	N: Unique peptides	N: Sequence coverage [%]	N: Unique + razor sequence coverage [%]	N: Unique sequence coverage [%]	N: Mol. weight [kDa]	N: MS/MS Count	T: Protein IDs	T: Majority protein IDs	T: Protein names	T: Gene names	Average log2 Ratio IP / Control	p-value moderated t-test	Corrected p-value moderated t-test	Class
17.0766	32.5449	15.4683	17.4641	32.5525	15.0884	17.405	33.2616	15.8566		27	27	27	69.7	69.7	69.7	41.401	287	Q8TDN6	Q8TDN6	Ribosome biogenesis protein BRX1 homolog	BRIX1	15.4711	2.26559e-09	7.90909e-07	I
16.2441	29.117	12.8729	16.3071	29.2551	12.948	16.1835	29.5655	13.382		15	15	15	48.8	48.8	48.8	33.231	59	Q6PK04;I3L0U5;I3L4F6	Q6PK04;I3L0U5	Coiled-coil domain-containing protein 137	CCDC137	13.0676	6.60271e-09	7.90909e-07	I
16.7632	30.3674	13.6042	16.8486	30.6942	13.8456	16.997	31.5147	14.5177		32	32	32	45.2	45.2	45.2	89.301	116	P46087;P46087-4;P46087-2;P46087-3;F5GYR3;F5GWB7;F5H709;F5H5X6;F5H359;F5H8G6	P46087;P46087-4;P46087-2;P46087-3	Putative ribosomal RNA methyltransferase NOP2	NOP2	13.9892	6.90646e-09	7.90909e-07	I
16.6505	29.4952	12.8447	17.1556	29.5089	12.3533	16.6047	29.8861	13.2814		7	7	7	36.6	36.6	36.6	22.487	30	Q92522	Q92522	Histone H1x	H1FX	12.8265	9.20099e-09	7.90909e-07	I
17.1465	29.8065	12.66	16.7768	30.0941	13.3173	16.9412	30.8582	13.917		27	27	27	51.8	51.8	51.8	75.406	111	Q9NVP1;H7C452	Q9NVP1	ATP-dependent RNA helicase DDX18	DDX18	13.2981	9.83941e-09	7.90909e-07	I
18.7878	32.3294	13.5416	19.7093	32.3801	12.6708	18.5372	32.8059	14.2687		32	32	32	47.3	47.3	47.3	54.972	175	O76021;J3QSV6;I3L3U9;B4DJ58;I3L3C4;I3L234;I3L1A3;J3KPU7;I3L2F2;I3L4T8;I3L1Y4	O76021;J3QSV6;I3L3U9	Ribosomal L1 domain-containing protein 1	RSL1D1	13.4937	1.08401e-08	7.90909e-07	I
16.9839	29.0433	12.0594	16.6417	29.1082	12.4665	16.8422	29.7143	12.8721		13	13	8	39.1	39.1	28.8	53.193	60	Q9NQ55;Q9NQ55-2;C9J3F9;A8MV53;C9J3W3;C9JHF7	Q9NQ55;Q9NQ55-2;C9J3F9;A8MV53	Suppressor of SWI4 1 homolog	PPAN	12.466	1.21992e-08	7.90909e-07	I
15.6088	31.6579	16.0491	17.5216	31.7929	14.2713	17.5241	32.1346	14.6105		44	44	42	51.6	51.6	48.1	87.343	199	Q9NR30;Q9NR30-2	Q9NR30;Q9NR30-2	Nucleolar RNA helicase 2	DDX21	14.977	1.61416e-08	7.90909e-07	I
17.9777	30.3402	12.3625	16.9667	30.2311	13.2644	17.7877	31.1011	13.3134		31	31	31	56.6	56.6	56.6	66.049	124	O00567;Q5JXT2;H0YDU4;H0Y653	O00567	Nucleolar protein 56	NOP56	12.9801	1.66492e-08	7.90909e-07	I
15.9077	30.9203	15.0126	17.8377	30.892	13.0543	16.3697	31.4379	15.0682		18	18	18	60.1	60.1	60.1	34.222	125	Q9BYG3;C9J808;C9J6C5;E9PFS2;H7BZL0	Q9BYG3;C9J808;C9J6C5;E9PFS2	MKI67 FHA domain-interacting nucleolar phosphoprotein	MKI67IP	14.3784	1.7936e-08	7.90909e-07	I
14.3955	29.345	14.9495	16.0916	29.4639	13.3723	15.9008	30.145	14.2442		22	22	22	48.7	48.7	48.7	62.003	61	Q9Y5J1;J3KSR7;J3QR85;J3QRG0;F6VJE8;J3QLD6	Q9Y5J1	U3 small nucleolar RNA-associated protein 18 homolog	UTP18	14.1887	1.839e-08	7.90909e-07	I
17.4327	30.0435	12.6108	18.2602	30.1198	11.8596	16.9329	30.5396	13.6067		18	18	18	63.2	63.2	63.2	27.56	113	Q9UKD2	Q9UKD2	mRNA turnover protein 4 homolog	MRTO4	12.6924	2.02579e-08	7.90909e-07	I
17.4118	29.077	11.6652	17.9448	29.3489	11.4041	17.769	29.7212	11.9522		14	14	6	40.2	40.2	17.3	48.991	46	Q13838;Q13838-2;F8VQ10;Q5STU3;H0Y7G4;B4DP52;F6WLT2;F8VZL8;H0Y7X6;F6S4E6;F6UN21;F6TRA5;H0Y800;H0Y557;F6UJC5;E9PP12;H0Y6N8;H0Y4V8;H0Y6G9;F8W0J0;H0Y400;B4DIJ6;F6V772;F6QYI9;F6R6M7;K7ENP6;F6QWI5;K7EL56;K7EIL8;F6U6E2;K7EN69;F6S2B7;F6SXL5;E7EMX2;K7EN25;H0YCC6;H0Y6J9;H0Y6Y9	Q13838;Q13838-2;F8VQ10;Q5STU3;H0Y7G4;B4DP52;F6WLT2;F8VZL8;H0Y7X6;F6S4E6;F6UN21;F6TRA5;H0Y800;H0Y557;F6UJC5;E9PP12	Spliceosome RNA helicase DDX39B	DDX39B	11.6738	2.1387e-08	7.90909e-07	I
17.5513	28.5417	10.9904	17.3435	29.0978	11.7543	17.133	28.9642	11.8312		31	31	31	27.6	27.6	27.6	148.85	75	Q9BQG0;Q9BQG0-2;I3L1L3;I3L2H8;I3L311	Q9BQG0;Q9BQG0-2;I3L1L3	Myb-binding protein 1A	MYBBP1A	11.5253	2.14588e-08	7.90909e-07	I
17.8655	30.8992	13.0337	16.6651	30.834	14.1689	18.4343	31.0546	12.6203		23	23	23	57.3	57.3	57.3	41.193	123	Q15050	Q15050	Ribosome biogenesis regulatory protein homolog	RRS1	13.2743	2.30076e-08	7.91462e-07	I
15.2649	30.2246	14.9597	17.3729	30.8765	13.5036	16.3818	31.5101	15.1283		16	16	14	51.4	51.4	48	33.784	93	P22087;M0QXL5;M0R0P1;M0R299;M0R2Q4;M0R2U2;M0R1H0;M0R2B0;M0QXC9	P22087;M0QXL5;M0R0P1;M0R299;M0R2Q4;M0R2U2;M0R1H0;M0R2B0	rRNA 2-O-methyltransferase fibrillarin	FBL	14.5305	2.80261e-08	9.03842e-07	I
18.1695	28.9535	10.784	18.3709	29.0221	10.6512	18.2096	29.3448	11.1352		14	14	14	42.5	42.5	42.5	32.463	49	Q9UKM9;Q9UKM9-2;Q5QPL9;Q5QPM1;Q5QPM0;Q5QPM2	Q9UKM9;Q9UKM9-2;Q5QPL9;Q5QPM1;Q5QPM0	RNA-binding protein Raly	RALY	10.8568	3.00571e-08	9.1232e-07	I
17.1154	30.5664	13.451	18.8853	30.7207	11.8354	18.1322	31.0873	12.9551		18	18	18	51	51	51	35.582	110	Q9H7B2;Q5VXN0;Q5VXM9	Q9H7B2;Q5VXN0;Q5VXM9	Ribosome production factor 2 homolog	RPF2	12.7472	3.36115e-08	9.6353e-07	I
17.3715	31.5455	14.174	17.8926	31.726	13.8334	15.2842	31.3807	16.0965		22	22	5	51.9	51.9	10.2	42.331	110	P38159;P38159-2;H3BT71;H0Y6E7;B3KRG5;H3BUY5;H3BR27;O75526;H3BNC1;Q8IZ40;Q8N7X1	P38159;P38159-2;H3BT71;H0Y6E7;B3KRG5;H3BUY5	RNA-binding motif protein, X chromosome;RNA-binding motif protein, X chromosome, N-terminally processed	RBMX	14.7013	4.05252e-08	1.06477e-06	I
17.8147	28.8242	11.0095	18.2767	29.1792	10.9025	17.0954	29.1304	12.035		21	16	16	39.8	32.2	32.2	70.942	62	O43390;O43390-2;Q2L7G6;E7ETM7	O43390;O43390-2;Q2L7G6;E7ETM7	Heterogeneous nuclear ribonucleoprotein R	HNRNPR	11.3157	4.127e-08	1.06477e-06	I
17.8912	29.7526	11.8614	17.6563	29.6175	11.9612	16.1085	29.9311	13.8226		20	20	20	49.6	49.6	49.6	50.381	88	Q5T3I0;Q5T3I0-3;E9PAV9;F8W895;E9PPY4;F2Z3C6;Q5T3I0-2	Q5T3I0;Q5T3I0-3;E9PAV9;F8W895	G patch domain-containing protein 4	GPATCH4	12.5484	4.43821e-08	1.09053e-06	I
17.9626	28.1763	10.2137	17.2658	28.9397	11.6739	17.2317	29.2024	11.9707		11	11	11	40	40	40	35.368	28	Q9BXY0;H0YBV6	Q9BXY0	Protein MAK16 homolog	MAK16	11.2861	4.71278e-08	1.10199e-06	I
16.321	27.8691	11.5481	16.5976	28.0641	11.4665	17.4171	28.7697	11.3526		11	11	11	36.2	36.2	36.2	31.484	31	Q9Y3B9	Q9Y3B9	RRP15-like protein	RRP15	11.4557	4.91198e-08	1.10199e-06	I
17.8167	28.5999	10.7832	18.1717	28.7259	10.5542	16.9007	28.8942	11.9935		18	18	18	28.5	28.5	28.5	96.557	56	Q8IY81;J3KS74;J3QSE2;J3KS36	Q8IY81	pre-rRNA processing protein FTSJ3	FTSJ3	11.1103	5.3337e-08	1.11045e-06	I
17.4113	28.7729	11.3616	17.8426	29.1449	11.3023	16.1778	29.4362	13.2584		19	19	17	43.6	43.6	37.7	46.871	55	P38919;I3L3F6;I3L2Z3;I3L3H2;I3L1H0;I3L2M0;J3QQP0;E9PBH4;F8WE11	P38919	Eukaryotic initiation factor 4A-III;Eukaryotic initiation factor 4A-III, N-terminally processed	EIF4A3	11.9741	5.56928e-08	1.11045e-06	I
18.764	30.4801	11.7161	16.623	30.618	13.995	18.152	30.9946	12.8426		49	49	49	45.2	45.2	45.2	140.96	206	Q08211;Q08211-2	Q08211	ATP-dependent RNA helicase A	DHX9	12.8512	5.67527e-08	1.11045e-06	I
17.2003	27.6896	10.4893	16.8455	27.8972	11.0517	17.5953	28.6536	11.0583		27	27	27	18.6	18.6	18.6	206.69	52	Q8WWQ0	Q8WWQ0	PH-interacting protein	PHIP	10.8664	5.81052e-08	1.11045e-06	I
18.2056	28.752	10.5464	16.8337	28.6726	11.8389	17.6332	29.6479	12.0147		8	8	8	49.2	49.2	49.2	14.173	36	P55769;B1AHD1	P55769;B1AHD1	NHP2-like protein 1;NHP2-like protein 1, N-terminally processed	NHP2L1	11.4667	6.92568e-08	1.18359e-06	I
19.8547	29.9931	10.1384	19.2734	30.1437	10.8703	18.3697	30.2601	11.8904		16	16	16	57.3	57.3	57.3	30.065	60	O95478;H0YAI9	O95478	Ribosome biogenesis protein NSA2 homolog	NSA2	10.9664	7.34861e-08	1.18359e-06	I
16.7707	27.6005	10.8298	16.5642	27.7623	11.1981	16.2465	29.2853	13.0388		12	12	12	34.6	34.6	34.6	43.614	32	Q9NX58;D6RDJ1	Q9NX58	Cell growth-regulating nucleolar protein	LYAR	11.6889	7.58342e-08	1.18359e-06	I
18.3122	29.8635	11.5513	16.7181	29.9931	13.275	18.6985	30.4592	11.7607		32	32	32	63.3	63.3	63.3	48.564	80	P42696;A2A2V2;P42696-2;Q5TCT4;H7C5M1	P42696;A2A2V2;P42696-2	RNA-binding protein 34	RBM34	12.1957	7.76012e-08	1.18359e-06	I
17.8389	29.0057	11.1668	19.0237	29.3856	10.3619	17.57	29.7617	12.1917		15	15	15	47.5	47.5	47.5	47.707	67	Q9GZL7	Q9GZL7	Ribosome biogenesis protein WDR12	WDR12	11.2401	7.81186e-08	1.18359e-06	I
17.4714	27.1439	9.6725	17.356	27.5272	10.1712	16.9802	28.1937	11.2135		22	22	22	29.6	29.6	29.6	113.67	57	Q9HCE1;Q5JR04;Q9HCE1-2;Q9HCE1-3	Q9HCE1;Q5JR04;Q9HCE1-2	Putative helicase MOV-10	MOV10	10.3524	7.87447e-08	1.18359e-06	I
16.5908	27.2038	10.613	17.3276	26.8027	9.4751	17.218	27.0676	9.8496		6	6	6	19.6	19.6	19.6	30.588	18	Q99729-3;D6R9P3;D6RD18;D6RBZ0;Q99729-2;Q99729;Q99729-4	Q99729-3;D6R9P3;D6RD18;D6RBZ0;Q99729-2;Q99729;Q99729-4	Heterogeneous nuclear ribonucleoprotein A/B	HNRNPAB	9.97923	8.0152e-08	1.18359e-06	I
18.1777	27.8526	9.6749	17.7156	28.2187	10.5031	18.3268	28.7681	10.4413		37	37	37	22.6	22.6	22.6	252.5	73	Q8WYP5;Q8WYP5-2;Q8WYP5-3;H7C4S1	Q8WYP5;Q8WYP5-2;Q8WYP5-3	Protein ELYS	AHCTF1	10.2064	8.29742e-08	1.18359e-06	I
18.437	28.5363	10.0993	18.692	28.9595	10.2675	17.5181	29.3739	11.8558		25	18	17	43.4	32.5	30.9	69.578	53	Q13310-2;Q13310-3;Q13310;B1ANR0;H0Y5F5;H0YEU6;H0YCC8;H0YEQ8;B1ANR1;H0Y6X6;H0YER0;P0CB38;J3KTH5	Q13310-2;Q13310-3;Q13310;B1ANR0;H0Y5F5	Polyadenylate-binding protein 4	PABPC4	10.7409	8.39853e-08	1.18359e-06	I
16.7458	29.9001	13.1543	18.3436	29.7507	11.4071	18.7065	30.5065	11.8		11	11	11	57.3	57.3	57.3	21.188	50	Q9Y3C1;D6RIC3;Q9Y3C1-2;D6RC60;D6RG37	Q9Y3C1;D6RIC3;Q9Y3C1-2	Nucleolar protein 16	NOP16	12.1205	8.69149e-08	1.18359e-06	I
17.7804	30.4101	12.6297	19.2568	30.6492	11.3924	16.8214	30.7858	13.9644		36	36	2	37.3	37.3	2.2	98.665	139	Q8TDD1-2;F8VRX4;H0YHH7;H0YHZ9	Q8TDD1-2	ATP-dependent RNA helicase DDX54	DDX54	12.6622	8.76653e-08	1.18359e-06	I
16.733	28.082	11.349	17.8519	28.0606	10.2087	18.0553	28.4353	10.38		6	6	6	27.2	27.2	27.2	22.348	21	Q9NY12;Q9NY12-2	Q9NY12;Q9NY12-2	H/ACA ribonucleoprotein complex subunit 1	GAR1	10.6459	8.94576e-08	1.18359e-06	I
24.3251	33.8746	9.5495	23.2442	34.1056	10.8614	22.8998	34.1749	11.2751		22	22	2	46.4	46.4	6.5	32.337	208	P07910-2;G3V4W0;B4DY08;G3V4C1;P07910-4;P07910-3;G3V2D6;O60812;G3V5X6;G3V3K6;G3V251;G3V5V7;B4DSU6;G3V4M8;G3V2H6;G3V129;E5RG71;B3KT61;Q86SE5	P07910-2;G3V4W0;B4DY08;G3V4C1;P07910-4;P07910-3;G3V2D6;O60812;G3V5X6;G3V3K6;G3V251;G3V5V7	Heterogeneous nuclear ribonucleoproteins C1/C2;Heterogeneous nuclear ribonucleoprotein C-like 1	HNRNPC;HNRNPCL1	10.562	9.96967e-08	1.28609e-06	I
18.3293	29.4339	11.1046	17.6804	29.3242	11.6438	16.0376	29.5875	13.5499		6	6	6	45	45	45	15.225	36	Q9BRT6	Q9BRT6	Protein LLP homolog	LLPH	12.0994	1.08533e-07	1.31692e-06	I
18.181	28.2471	10.0661	18.4787	28.2988	9.8201	18.4854	29.4701	10.9847		16	16	16	35.2	35.2	35.2	74.89	48	Q15061;C9IZK7;C9JEE7;H7C2H8	Q15061	WD repeat-containing protein 43	WDR43	10.2903	1.09686e-07	1.31692e-06	I
17.5504	29.2671	11.7167	19.2799	29.7616	10.4817	18.7878	29.4325	10.6447		4	4	4	37.8	37.8	37.8	13.281	16	P62314;J3QLI9;J3QLR7	P62314;J3QLI9	Small nuclear ribonucleoprotein Sm D1	SNRPD1	10.9477	1.15431e-07	1.31692e-06	I
16.4911	28.8357	12.3446	18.2831	29.3823	11.0992	18.2527	29.433	11.1803		23	22	22	45.2	43.5	43.5	73.243	56	O00571;O00571-2;O15523;B4DXX7;B4E132;B4E3C4;C9J081;C9J8G5;B4DLA0;Q9NQI0;H0Y960;D6RCM4;Q9NQI0-3;Q9NQI0-2;D6RDK4	O00571;O00571-2;O15523;B4DXX7	ATP-dependent RNA helicase DDX3X;ATP-dependent RNA helicase DDX3Y	DDX3X;DDX3Y	11.5414	1.15453e-07	1.31692e-06	I
17.7338	26.7227	8.9889	16.8503	26.9316	10.0813	17.0726	27.3939	10.3213		9	9	9	44.6	44.6	44.6	32.334	20	Q9Y3A4;Q9NSQ0	Q9Y3A4	Ribosomal RNA-processing protein 7 homolog A	RRP7A	9.79717	1.18969e-07	1.31692e-06	I
17.4976	27.7251	10.2275	17.4098	27.9681	10.5583	18.4564	28.7048	10.2484		27	18	18	39.7	25.7	25.7	69.147	51	P17844;J3KTA4;B4DLW8;J3QRQ7;J3KRZ1;J3QSF1;J3QR02;J3KRX8;J3QRN5	P17844;J3KTA4;B4DLW8	Probable ATP-dependent RNA helicase DDX5	DDX5	10.3447	1.21855e-07	1.31692e-06	I
19.5005	28.7225	9.222	19.7459	28.6827	8.9368	19.6993	29.1531	9.4538		11	11	11	38.7	38.7	38.7	36.091	39	Q15717;B4DVB8;M0QZR9;M0R055	Q15717;B4DVB8;M0QZR9	ELAV-like protein 1	ELAVL1	9.2042	1.22698e-07	1.31692e-06	I
16.5462	28.0951	11.5489	18.3172	28.4736	10.1564	16.9263	28.9675	12.0412		16	16	16	53	53	53	40.11	64	Q9H9Y2	Q9H9Y2	Ribosome production factor 1	RPF1	11.2488	1.23861e-07	1.31692e-06	I
20.1677	29.0992	8.9315	19.3265	29.7492	10.4227	19.4215	30.0587	10.6372		32	32	32	44.7	44.7	44.7	83.654	98	Q13823;H0YG10	Q13823	Nucleolar GTP-binding protein 2	GNL2	9.99713	1.25803e-07	1.31692e-06	I
15.8825	26.6284	10.7459	17.3278	26.907	9.5792	16.6477	27.2566	10.6089		10	10	7	34.6	34.6	20.3	40.313	24	Q9BWF3;E9PB51;Q9BQ04;Q9BWF3-3;D6R9K7;J3QRR5;Q9BWF3-4;Q9BWF3-2;E9PLB0;E9PM61;H0YDG8	Q9BWF3;E9PB51;Q9BQ04;Q9BWF3-3;D6R9K7;J3QRR5;Q9BWF3-4;Q9BWF3-2;E9PLB0;E9PM61	RNA-binding protein 4;RNA-binding protein 4B	RBM4;RBM4B	10.3113	1.302e-07	1.31692e-06	I
17.5443	30.2145	12.6702	19.6081	30.5072	10.8991	17.305	31.0312	13.7262		37	37	37	52.4	52.4	52.4	84.427	158	Q14684;Q14684-2	Q14684;Q14684-2	Ribosomal RNA processing protein 1 homolog B	RRP1B	12.4318	1.32991e-07	1.31692e-06	I
18.4576	29.649	11.1914	17.346	29.7821	12.4361	15.8432	30.6387	14.7955		28	28	28	45.8	45.8	45.8	83.629	131	Q14137;Q96Q25;E9PIF8;E9PRN9	Q14137;Q96Q25;E9PIF8	Ribosome biogenesis protein BOP1	BOP1;KM-PA-2	12.8077	1.34552e-07	1.31692e-06	I
20.4685	31.9087	11.4402	21.0108	32.3449	11.3341	18.7582	31.6829	12.9247		13	8	8	42.9	27.9	27.9	22.58	46	P16401	P16401	Histone H1.5	HIST1H1B	11.8997	1.37356e-07	1.31692e-06	I
17.6687	27.2704	9.6017	16.68	27.2437	10.5637	16.9773	28.5148	11.5375		10	10	10	31.2	31.2	31.2	43.664	26	Q13601;Q13601-2	Q13601;Q13601-2	KRR1 small subunit processome component homolog	KRR1	10.5676	1.37817e-07	1.31692e-06	I
16.3457	26.8159	10.4702	17.5344	26.6404	9.106	17.4943	26.9276	9.4333		8	8	8	31.6	31.6	31.6	41.45	25	O75683	O75683	Surfeit locus protein 6	SURF6	9.66983	1.71843e-07	1.6122e-06	I
17.5294	26.1204	8.591	16.8046	26.087	9.2824	16.6589	26.7903	10.1314		8	8	8	16	16	16	62.094	19	P19525;P19525-2;F8WBH4;C9JZT2	P19525;P19525-2	Interferon-induced, double-stranded RNA-activated protein kinase	EIF2AK2	9.33493	1.91104e-07	1.76088e-06	I
17.3309	25.6844	8.3535	16.7685	26.1235	9.355	16.3957	26.3452	9.9495		6	5	5	26.3	24	24	36.926	7	P31942;P31942-2;B4DHY1;P31942-3;P31942-4;P31942-6;P31942-5	P31942;P31942-2;B4DHY1;P31942-3;P31942-4;P31942-6;P31942-5	Heterogeneous nuclear ribonucleoprotein H3	HNRNPH3	9.21933	1.96565e-07	1.77943e-06	I
17.6372	27.9259	10.2887	18.8894	28.1539	9.2645	18.7799	28.7392	9.9593		27	27	27	44.2	44.2	44.2	77.672	60	O15226;G3V1N1	O15226;G3V1N1	NF-kappa-B-repressing factor	NKRF	9.8375	2.01527e-07	1.7929e-06	I
20.4505	30.9515	10.501	18.0874	31.1828	13.0954	20.1366	31.3033	11.1667		37	37	1	57.1	57.1	5	95.807	148	G5E9M5;Q12906-4;Q12906-6;K7EKJ9;K7EQR9;K7EJ09;K7ER69;K7ERM6;K7ENK6;K7EM82;K7ELV3;K7EKY0;K7EPG3;K7EQ75	G5E9M5;Q12906-4;Q12906-6	Interleukin enhancer-binding factor 3	ILF3	11.5877	2.10933e-07	1.82066e-06	I
18.1102	27.5173	9.4071	16.2499	28.3427	12.0928	17.5049	28.7583	11.2534		25	25	25	34.6	34.6	34.6	117.01	59	Q96KR1;H0Y8W1	Q96KR1	Zinc finger RNA-binding protein	ZFR	10.9178	2.16309e-07	1.82066e-06	I
17.4554	26.2541	8.7987	18.0898	27.0288	8.939	17.6804	26.9725	9.2921		11	11	10	23	23	21.8	62.64	27	Q9NUL3;E5RJN7;Q9NUL3-6;Q9NUL3-8;Q9NUL3-3;F8VPI7;E7EPX0;Q9NUL3-7;E7EVJ4;Q9NUL3-2;E9PH62;Q9NUL3-4;G5EA18;E7EVI1;E5RJ67;H0YBY0;E5RFK1	Q9NUL3;E5RJN7;Q9NUL3-6;Q9NUL3-8;Q9NUL3-3;F8VPI7;E7EPX0;Q9NUL3-7;E7EVJ4;Q9NUL3-2;E9PH62;Q9NUL3-4;G5EA18;E7EVI1;E5RJ67	Double-stranded RNA-binding protein Staufen homolog 2	STAU2	9.00993	2.17901e-07	1.82066e-06	I
16.8928	26.9691	10.0763	18.3475	27.1187	8.7712	17.1942	27.3323	10.1381		6	6	6	33.1	33.1	33.1	26.888	21	Q86V81;E9PB61	Q86V81;E9PB61	THO complex subunit 4	ALYREF	9.66187	2.20664e-07	1.82066e-06	I
18.6995	28.0113	9.3118	17.0534	28.1994	11.146	18.1726	29.1289	10.9563		14	14	14	48.6	48.6	48.6	40.235	32	Q9H6F5;H0YG79;B4DY99	Q9H6F5	Coiled-coil domain-containing protein 86	CCDC86	10.4714	2.2229e-07	1.82066e-06	I
17.0793	27.4719	10.3926	17.6679	27.7253	10.0574	18.6192	28.5084	9.8892		19	19	19	39.1	39.1	39.1	61.589	42	Q9NY93;Q9NY93-2;G3V0G3;H7C3E9;F8WDT8;H7BZN7;F8WEI3	Q9NY93;Q9NY93-2;G3V0G3;H7C3E9	Probable ATP-dependent RNA helicase DDX56	DDX56	10.1131	2.31901e-07	1.86586e-06	I
16.9685	26.2588	9.2903	18.0407	26.8682	8.8275	17.1559	27.0138	9.8579		6	6	6	22.1	22.1	22.1	24.61	21	P14678;P63162;P14678-2;B3KVR1;J3QLE5;P14678-3;J3KRY3	P14678;P63162;P14678-2;B3KVR1;J3QLE5;P14678-3;J3KRY3	Small nuclear ribonucleoprotein-associated proteins B and B;Small nuclear ribonucleoprotein-associated protein N;Small nuclear ribonucleoprotein-associated protein	SNRPB;SNRPN	9.32523	2.3504e-07	1.86586e-06	I
18.1499	27.1871	9.0372	16.635	27.6113	10.9763	17.7463	28.3623	10.616		18	18	18	37.5	37.5	37.5	77.515	33	P52272;P52272-2;M0QZM1;M0R019;M0R2T0;M0R2I7;M0R0N3;M0QYL3;M0QY96;M0QYQ7;M0R0Y6	P52272;P52272-2;M0QZM1	Heterogeneous nuclear ribonucleoprotein M	HNRNPM	10.2098	2.38781e-07	1.86684e-06	I
16.1419	24.1623	8.0204	15.4749	24.9359	9.461	15.6732	24.8739	9.2007		4	4	4	8.9	8.9	8.9	59.62	6	P50990;B4DQH4;B4DEM7	P50990;B4DQH4;B4DEM7	T-complex protein 1 subunit theta	CCT8	8.89403	2.47373e-07	1.90514e-06	I
19.7399	29.0097	9.2698	18.6685	28.9158	10.2473	17.6913	28.9696	11.2783		13	13	13	49.5	49.5	49.5	39.617	50	O75367;O75367-2;O75367-3;B4DJC3;D6RCF2;Q9P0M6;Q5SQT3	O75367;O75367-2;O75367-3;B4DJC3	Core histone macro-H2A.1;Histone H2A	H2AFY	10.2651	2.5651e-07	1.91047e-06	I
16.2604	27.4503	11.1899	15.46	27.3954	11.9354	17.5849	28.7732	11.1883		24	24	24	25	25	25	145.81	62	Q14692;A8MXU9;A8MV67	Q14692	Ribosome biogenesis protein BMS1 homolog	BMS1	11.4379	2.56645e-07	1.91047e-06	I
16.7449	29.4227	12.6778	17.1275	29.3177	12.1902	19.3148	29.5234	10.2086		23	23	18	43.7	43.7	36	69.602	63	O60506;O60506-2;O60506-3;O60506-4;O60506-5;F6UXX1	O60506;O60506-2;O60506-3;O60506-4;O60506-5	Heterogeneous nuclear ribonucleoprotein Q	SYNCRIP	11.6922	2.59172e-07	1.91047e-06	I
17.2379	28.1481	10.9102	18.3679	28.0261	9.6582	18.6152	29.5308	10.9156		21	21	21	45.2	45.2	45.2	58.414	61	Q8TED0;B4DXK8;H0Y8P4;B4DU75;D6RF65;REV__B4DU75;REV__B4DXK8;REV__Q8TED0;REV__H0Y8P4	Q8TED0;B4DXK8;H0Y8P4;B4DU75	U3 small nucleolar RNA-associated protein 15 homolog	UTP15	10.4947	2.74878e-07	1.99771e-06	I
17.5187	26.9973	9.4786	17.2566	27.0392	9.7826	15.9657	28.3541	12.3884		20	20	20	36.8	36.8	36.8	87.977	33	Q9BVJ6;E9PEL7;F8WD00;Q9BVJ6-2;Q5TAP6	Q9BVJ6;E9PEL7;F8WD00;Q9BVJ6-2	U3 small nucleolar RNA-associated protein 14 homolog A	UTP14A	10.5499	2.80522e-07	2.0104e-06	I
16.1705	27.7347	11.5642	18.3978	27.7527	9.3549	16.9197	28.5813	11.6616		28	28	28	37.9	37.9	37.9	109.43	58	Q15029;Q15029-2;K7EJ81;K7EP67;K7EJ74;K7EIT3	Q15029;Q15029-2;K7EJ81	116 kDa U5 small nuclear ribonucleoprotein component	EFTUD2	10.8602	2.95329e-07	2.08753e-06	I
19.5217	28.1052	8.5835	18.8656	28.226	9.3604	17.8744	28.7245	10.8501		10	10	10	27.9	27.9	27.9	55.827	60	Q13610;B4DJV5;J3KN15;F8VZ56	Q13610;B4DJV5;J3KN15	Periodic tryptophan protein 1 homolog	PWP1	9.598	3.04677e-07	2.12451e-06	I
17.0393	26.2106	9.1713	18.0073	26.732	8.7247	17.2418	27.581	10.3392		15	15	15	24.7	24.7	24.7	91.838	27	Q09161;F2Z2T1	Q09161	Nuclear cap-binding protein subunit 1	NCBP1	9.41173	3.27383e-07	2.25239e-06	I
16.1254	29.0163	12.8909	19.01	29.0998	10.0898	17.3646	29.7329	12.3683		12	12	12	38.5	38.5	38.5	43.062	47	Q12905	Q12905	Interleukin enhancer-binding factor 2	ILF2	11.783	3.35095e-07	2.27237e-06	I
17.2973	24.7979	7.5006	19.5088	25.469	5.9602	18.553	26.2793	7.7263		19	1	1	55.7	7.8	7.8	50.976	4	P61978;P61978-2;Q5T6W1	P61978;P61978-2;Q5T6W1	Heterogeneous nuclear ribonucleoprotein K	HNRNPK	7.06237	3.39094e-07	2.27237e-06	I
17.4918	26.9861	9.4943	18.9345	27.2934	8.3589	17.9986	27.5809	9.5823		13	13	13	21.7	21.7	21.7	85.104	27	Q1KMD3;H3BQZ7	Q1KMD3;H3BQZ7	Heterogeneous nuclear ribonucleoprotein U-like protein 2	HNRNPUL2;hCG_2044799	9.14517	3.44317e-07	2.27779e-06	I
16.2103	26.6765	10.4662	17.4379	26.6129	9.175	17.9789	27.1099	9.131		6	6	6	49.3	49.3	49.3	17.163	27	P61326;Q96A72;F5H6N1;F5H6P7;B1ARP8;A6NEC0;F5H3U9	P61326;Q96A72;F5H6N1;F5H6P7;B1ARP8;A6NEC0	Protein mago nashi homolog;Protein mago nashi homolog 2	MAGOH;MAGOHB	9.59073	3.54768e-07	2.31722e-06	I
17.351	25.887	8.536	17.6253	25.8551	8.2298	18.1364	26.1682	8.0318		3	3	3	34.6	34.6	34.6	12.259	9	P84090;G3V279	P84090;G3V279	Enhancer of rudimentary homolog	ERH	8.26587	3.59703e-07	2.32008e-06	I
17.6026	26.9486	9.346	17.0044	26.2496	9.2452	15.8663	27.6413	11.775		12	12	8	38.1	38.1	27.1	40.842	27	Q9Y2P8;Q5VYW8	Q9Y2P8	RNA 3-terminal phosphate cyclase-like protein	RCL1	10.1221	3.79456e-07	2.40637e-06	I
17.6988	25.9498	8.251	18.0705	26.4193	8.3488	16.9528	26.814	9.8612		11	11	11	20.4	20.4	20.4	74.605	25	O76094;O76094-2;D6RDY6	O76094;O76094-2	Signal recognition particle subunit SRP72	SRP72	8.82033	3.82408e-07	2.40637e-06	I
16.7987	26.0112	9.2125	17.1797	26.2265	9.0468	16.7946	27.8646	11.07		15	15	15	12.7	12.7	12.7	152.26	23	O96028;O96028-5;O96028-3;O96028-4;O96028-2;H0Y9U6;O96028-6;D6R9V2;H0Y9L4;D6RIS1;O96028-7	O96028;O96028-5;O96028-3	Histone-lysine N-methyltransferase NSD2	WHSC1	9.77643	3.9261e-07	2.42442e-06	I
17.6236	26.9628	9.3392	18.8681	27.2494	8.3813	17.1876	27.1969	10.0093		9	9	2	30.2	30.2	11.2	46.437	33	O14979	O14979	Heterogeneous nuclear ribonucleoprotein D-like	HNRPDL	9.24327	4.05173e-07	2.42442e-06	I
15.6998	25.6804	9.9806	17.3659	25.4633	8.0974	16.0186	25.9786	9.96		9	9	9	16.5	16.5	16.5	94.086	21	Q9H8H2;F8WAJ0;Q9H8H2-4;Q9H8H2-2;Q9H8H2-3	Q9H8H2;F8WAJ0;Q9H8H2-4;Q9H8H2-2	Probable ATP-dependent RNA helicase DDX31	DDX31	9.346	4.08648e-07	2.42442e-06	I
16.8011	29.2443	12.4432	17.4075	29.8943	12.4868	20.0867	29.8781	9.7914		25	25	12	47	47	22.8	68.07	83	O15213;H0Y6G3	O15213;H0Y6G3	WD repeat-containing protein 46	WDR46	11.5738	4.14943e-07	2.42442e-06	I
17.2444	24.8186	7.5742	17.1071	25.4509	8.3438	17.2064	25.6281	8.4217		4	4	4	8.6	8.6	8.6	70.702	13	Q14739;C9JXK0	Q14739;C9JXK0	Lamin-B receptor	LBR	8.11323	4.15801e-07	2.42442e-06	I
17.819	26.8799	9.0609	17.7909	27.2316	9.4407	17.9761	28.8653	10.8892		34	34	34	23.1	23.1	23.1	208.7	74	Q14690	Q14690	Protein RRP5 homolog	PDCD11	9.79693	4.16293e-07	2.42442e-06	I
18.6855	28.4002	9.7147	16.3817	28.6917	12.31	17.7292	30.2006	12.4714		30	30	29	44.2	44.2	43	90.932	97	O43143;O60231;B0V0F8	O43143	Putative pre-mRNA-splicing factor ATP-dependent RNA helicase DHX15	DHX15	11.4987	4.18166e-07	2.42442e-06	I
18.4728	26.9364	8.4636	16.4977	28.0074	11.5097	17.7899	28.2795	10.4896		13	13	13	42.9	42.9	42.9	53.32	35	Q9NVX2;K7EN33;Q9NVX2-2;K7ERN7	Q9NVX2;K7EN33	Notchless protein homolog 1	NLE1	10.1543	5.01926e-07	2.82621e-06	I
17.4153	27.8583	10.443	17.7982	28.5881	10.7899	19.5484	28.5754	9.027		15	15	9	36.4	36.4	22.2	65.653	46	Q5BKZ1;Q5BKZ1-2;E2QRN4	Q5BKZ1	DBIRD complex subunit ZNF326	ZNF326	10.0866	5.03411e-07	2.82621e-06	I
16.6827	26.1212	9.4385	17.1491	26.9901	9.841	18.2679	26.3749	8.107		26	12	12	29.1	14.5	14.5	107.47	19	Q14151;K7EQU4;B4DKG3;K7ERX3	Q14151	Scaffold attachment factor B2	SAFB2	9.12883	5.03898e-07	2.82621e-06	I
18.604	26.5819	7.9779	18.2254	26.4018	8.1764	17.2048	26.7831	9.5783		5	5	5	11.4	11.4	11.4	82.785	11	P49711;P49711-2;Q8NI51;Q8NI51-6;Q8NI51-5;Q8NI51-2;E7EUE3;Q8NI51-3;A6XGL8	P49711	Transcriptional repressor CTCF	CTCF	8.57753	5.18998e-07	2.87917e-06	I
18.1944	26.5252	8.3308	17.5366	26.5201	8.9835	18.2245	27.9449	9.7204		24	24	24	29.2	29.2	29.2	124.34	29	Q92900;Q92900-2	Q92900;Q92900-2	Regulator of nonsense transcripts 1	UPF1	9.01157	5.28562e-07	2.87917e-06	I
17.0043	25.2263	8.222	17.2192	25.3026	8.0834	17.0473	26.5828	9.5355		8	8	7	21.4	21.4	20.1	69.72	11	P51114;P51114-2;P51114-3;E7EU85;E9PFF5;B4DXZ6;C9JZE0;C9JY20;Q06787;C9IZ22;H7C4S4;F8W871;A8MQB8;Q06787-8;Q06787-6;G3V0J0;Q06787-2;Q06787-4;Q06787-5;G8JL90;Q06787-7;Q06787-3	P51114;P51114-2;P51114-3;E7EU85;E9PFF5;B4DXZ6	Fragile X mental retardation syndrome-related protein 1	FXR1	8.61363	5.30079e-07	2.87917e-06	I
18.5457	26.8009	8.2552	17.2623	27.9585	10.6962	16.6605	27.009	10.3485		21	1	1	48.4	10.1	10.1	33.67	23	P07910;G3V576;G3V2Q1;G3V555;G3V575	P07910;G3V576;G3V2Q1;G3V555;G3V575	Heterogeneous nuclear ribonucleoproteins C1/C2	HNRNPC	9.76663	5.35729e-07	2.87954e-06	I
16.2208	25.4125	9.1917	17.1521	25.5451	8.393	16.1395	27.0637	10.9242		5	5	5	39.1	39.1	39.1	21.85	12	Q9NV31	Q9NV31	U3 small nucleolar ribonucleoprotein protein IMP3	IMP3	9.50297	5.50022e-07	2.92589e-06	I
16.9081	27.472	10.5639	19.0014	28.0361	9.0347	16.7494	28.3572	11.6078		8	8	8	55.1	55.1	55.1	13.527	27	P62316;K7ERG4;P62316-2;K7EJB5	P62316;K7ERG4;P62316-2	Small nuclear ribonucleoprotein Sm D2	SNRPD2	10.4021	5.62642e-07	2.95797e-06	I
16.4925	26.4563	9.9638	18.2827	26.5343	8.2516	17.4843	27.4558	9.9715		4	4	4	31	31	31	19.889	10	Q9Y5S9;Q9Y5S9-2	Q9Y5S9;Q9Y5S9-2	RNA-binding protein 8A	RBM8A	9.39563	5.67517e-07	2.95797e-06	I
16.49	28.3818	11.8918	18.8965	28.5055	9.609	18.6193	29.4347	10.8154		23	23	23	33.3	33.3	33.3	94.498	66	Q8IWA0;F8WE20;F8WC81	Q8IWA0	WD repeat-containing protein 75	WDR75	10.7721	5.73914e-07	2.96139e-06	I
14.7969	24.1102	9.3133	18.1396	24.6675	6.5279	17.3113	25.6058	8.2945		8	1	1	52.4	8.7	8.7	29.946	6	Q7Z7K6	Q7Z7K6	Centromere protein V	CENPV	8.04523	5.9909e-07	3.03476e-06	I
18.6499	26.186	7.5361	17.8924	26.9657	9.0733	17.4828	27.5933	10.1105		9	9	9	28.9	28.9	28.9	30.446	15	Q9Y3A2;B4DJC6	Q9Y3A2;B4DJC6	Probable U3 small nucleolar RNA-associated protein 11	UTP11L	8.90663	5.99894e-07	3.03476e-06	I
17.9751	25.4827	7.5076	16.3997	26.2404	9.8407	17.0807	26.0318	8.9511		2	2	2	25	25	25	10.803	9	P62304	P62304	Small nuclear ribonucleoprotein E	SNRPE	8.76647	6.13538e-07	3.04294e-06	I
16.9639	25.6418	8.6779	17.836	24.9747	7.1387	17.4375	25.4886	8.0511		1	1	1	13.1	13.1	13.1	11.6	3	E9PLD3;E9PRG8	E9PLD3;E9PRG8		C11orf48	7.9559	6.17499e-07	3.04294e-06	I
16.7168	27.4625	10.7457	18.892	27.6512	8.7592	17.8444	28.8005	10.9561		28	28	28	31.6	31.6	31.6	122.65	48	Q9P275;Q9P275-2;E9PEW0;K7EIH0;K7ELR5;K7EMM6;Q8IXW9;K7EKN3;K7EKL7;K7EQS0;K7EPT1;K7ERC1;K7ELT3;K7EIT7;K7EJI3;K7EQH2	Q9P275;Q9P275-2;E9PEW0	Ubiquitin carboxyl-terminal hydrolase 36	USP36	10.1537	6.30018e-07	3.04294e-06	I
20.8601	30.3035	9.4434	19.2209	30.821	11.6001	17.6913	31.3603	13.669		30	30	30	55.3	55.3	55.3	57.673	127	O60832;O60832-2;C9IYT0;H7C0M1;H7C2Q9;H7C2Q2;H7BZF2	O60832;O60832-2;C9IYT0	H/ACA ribonucleoprotein complex subunit 4	DKC1	11.5708	6.3655e-07	3.04294e-06	I
15.6677	26.9744	11.3067	17.8794	27.5761	9.6967	17.8942	27.8148	9.9206		14	14	14	57.1	57.1	57.1	32.004	34	Q96HS1;Q96HS1-2;F5GXG4	Q96HS1;Q96HS1-2	Serine/threonine-protein phosphatase PGAM5, mitochondrial	PGAM5	10.308	6.37815e-07	3.04294e-06	I
17.7095	25.7446	8.0351	17.8204	26.0591	8.2387	17.5982	27.3703	9.7721		13	13	13	36.7	36.7	36.7	74.354	20	Q7L2J0;Q7L2J0-2	Q7L2J0	7SK snRNA methylphosphate capping enzyme	MEPCE	8.68197	6.41641e-07	3.04294e-06	I
17.5403	27.1137	9.5734	18.7653	28.0841	9.3188	16.3925	28.2964	11.9039		16	16	16	29.8	29.8	29.8	61.206	30	Q5SSJ5;Q5SSJ5-2;B0QZK4;Q5SWC8;Q5SSJ5-3;B0QZK9;B0QZK8;Q5SSJ5-5	Q5SSJ5;Q5SSJ5-2;B0QZK4;Q5SWC8;Q5SSJ5-3	Heterochromatin protein 1-binding protein 3	HP1BP3	10.2654	6.42792e-07	3.04294e-06	I
17.87	26.6697	8.7997	17.577	27.1785	9.6015	18.6891	28.514	9.8249		12	12	12	27.2	27.2	27.2	78.863	28	O00566;C9JX83	O00566;C9JX83	U3 small nucleolar ribonucleoprotein protein MPP10	MPHOSPH10	9.4087	6.62123e-07	3.10596e-06	I
16.83	25.1722	8.3422	17.4719	24.7624	7.2905	17.5515	24.9111	7.3596		1	1	1	2.4	2.4	2.4	72.66	3	Q03169	Q03169	Tumor necrosis factor alpha-induced protein 2	TNFAIP2	7.6641	6.73385e-07	3.13033e-06	I
15.7318	29.833	14.1012	19.1887	30.1785	10.9898	18.6128	30.4175	11.8047		9	9	9	60	60	60	26.599	47	P56537;B7ZBG9;B7ZBH1;F8WD20;F8WDS6	P56537;B7ZBG9	Eukaryotic translation initiation factor 6	EIF6	12.2986	6.9667e-07	3.20966e-06	I
20.8986	29.617	8.7184	18.6353	30.0032	11.3679	18.2188	29.8177	11.5989		29	29	15	32.3	32.3	17.2	102.64	89	Q15424;B7ZLP6;A0AV56;Q15424-2;F5GZU3;B7Z2F6;K7EII0;K7ES42	Q15424;B7ZLP6;A0AV56;Q15424-2;F5GZU3;B7Z2F6	Scaffold attachment factor B1	SAFB	10.5617	7.0804e-07	3.23317e-06	I
18.2778	26.2138	7.936	17.2336	26.2563	9.0227	16.3224	27.085	10.7626		7	7	7	45.9	45.9	45.9	22.083	12	Q9BRJ6;C9JQV0;H7C0T1;H7C2R9	Q9BRJ6;C9JQV0;H7C0T1;H7C2R9	Uncharacterized protein C7orf50	C7orf50	9.24043	7.25457e-07	3.28365e-06	I
20.1092	29.9347	9.8255	18.6145	30.1739	11.5594	16.7246	31.1397	14.4151		22	22	22	42	42	42	59.578	93	Q9Y2X3;H7BZ72;F8WED0	Q9Y2X3	Nucleolar protein 58	NOP58	11.9333	7.43163e-07	3.33454e-06	I
18.2733	26.6557	8.3824	18.9876	26.2738	7.2862	18.8448	27.4626	8.6178		6	6	6	38.6	38.6	38.6	28.402	23	Q9BRU9;G3XAM4;Q9BRU9-2;E5RGP0;E5RH13;E5RIC4	Q9BRU9	rRNA-processing protein UTP23 homolog	UTP23	8.09547	7.60026e-07	3.38081e-06	I
15.9043	27.7259	11.8216	17.1823	28.5331	11.3508	18.9196	28.4249	9.5053		14	14	14	48.4	48.4	48.4	55.18	48	Q9UMS4;F5GY56;H0YGZ5;H0YGF3	Q9UMS4	Pre-mRNA-processing factor 19	PRPF19	10.8926	7.85205e-07	3.45488e-06	I
22.886	30.9415	8.0555	22.3599	31.0756	8.7157	20.851	31.2259	10.3749		18	18	9	48.6	48.6	26.1	49.229	97	P31943;G8JLB6;E9PCY7;D6RBM0;H0YB39;E5RGV0;D6RIT2;E7EN40;D6RIU0;D6RAM1;D6R9T0;D6RFM3;D6RDU3;D6RJ04;D6RIH9;H0YBD7;E7EQJ0;D6RDL0;H0YBG7;E5RGH4;F5GZT4;D6R9D3;D6RF17;H0YAQ2;E5RJ94	P31943;G8JLB6;E9PCY7;D6RBM0;H0YB39;E5RGV0;D6RIT2;E7EN40;D6RIU0	Heterogeneous nuclear ribonucleoprotein H;Heterogeneous nuclear ribonucleoprotein H, N-terminally processed	HNRNPH1	9.0487	7.90069e-07	3.45488e-06	II
16.857	27.186	10.329	18.6409	26.8267	8.1858	17.8361	28.6024	10.7663		21	21	21	24.2	24.2	24.2	127.59	47	Q9H6R4;Q9H6R4-4;Q9H6R4-2;G8JLK7;Q9H6R4-3	Q9H6R4;Q9H6R4-4;Q9H6R4-2;G8JLK7;Q9H6R4-3	Nucleolar protein 6	NOL6	9.76037	8.36716e-07	3.61887e-06	II
18.7352	25.5889	6.8537	18.0909	25.8052	7.7143	17.8296	26.1649	8.3353		13	5	5	36.7	18	18	49.263	12	P55795	P55795	Heterogeneous nuclear ribonucleoprotein H2;Heterogeneous nuclear ribonucleoprotein H2, N-terminally processed	HNRNPH2	7.63443	8.41598e-07	3.61887e-06	II
16.7522	25.1509	8.3987	17.3802	25.8506	8.4704	16.7054	27.2176	10.5122		3	3	3	13	13	13	49.419	7	Q9BQ67;M0QX71	Q9BQ67;M0QX71	Glutamate-rich WD repeat-containing protein 1	GRWD1	9.1271	8.51826e-07	3.62093e-06	II
16.7209	33.2118	16.4909	21.4004	33.5138	12.1134	17.3572	33.4773	16.1201		37	37	37	43.2	43.2	43.2	90.583	243	Q00839;Q00839-2;Q5RI18	Q00839;Q00839-2	Heterogeneous nuclear ribonucleoprotein U	HNRNPU	14.9081	8.56112e-07	3.62093e-06	II
17.8931	25.6781	7.785	18.2065	26.3178	8.1113	17.7813	26.4813	8.7		14	1	1	52.8	6.8	6.8	35.759	5	Q5HYZ1;A2ABB6	Q5HYZ1;A2ABB6		WDR46	8.19877	8.84504e-07	3.7106e-06	II
24.771	31.7112	6.9402	23.9792	32.1536	8.1744	23.4378	32.3622	8.9244		9	9	9	59.2	59.2	59.2	11.367	90	P62805	P62805	Histone H4	HIST1H4A	8.013	8.9401e-07	3.72024e-06	II
16.0048	32.0216	16.0168	20.4873	32.5329	12.0456	16.2237	32.5916	16.3679		20	20	14	68.5	68.5	61.1	35.924	150	P67809;H0Y449;C9J5V9;Q9Y2T7	P67809;H0Y449;C9J5V9	Nuclease-sensitive element-binding protein 1	YBX1	14.8101	9.09212e-07	3.74115e-06	II
16.9508	26.6943	9.7435	18.7941	26.9713	8.1772	18.2281	28.0183	9.7902		30	30	30	17.9	17.9	17.9	244.5	49	O75643;O75643-2;C9JAQ9;B4E0P5	O75643	U5 small nuclear ribonucleoprotein 200 kDa helicase	SNRNP200	9.23697	9.13537e-07	3.74115e-06	II
19.615	27.919	8.304	17.9995	28.7287	10.7292	16.8379	29.1105	12.2726		13	13	13	32.2	32.2	32.2	54.389	43	Q9NZM5;M0QX73;M0QZ34;M0QZU5;M0QYZ9	Q9NZM5;M0QX73	Glioma tumor suppressor candidate region gene 2 protein	GLTSCR2	10.4353	9.45776e-07	3.83834e-06	II
19.411	31.1937	11.7827	21.545	30.9564	9.4114	17.9892	31.3784	13.3892		29	29	21	46.4	46.4	33.8	70.67	147	P11940;E7EQV3;P11940-2;E7ERJ7;H0YAR2;H0YBQ4;Q9H361;H0YBN4;H3BNY3;H0YAP2;E5RGH3;E5RJB9;H0YAS6;H0YB75;H3BPI5;Q4VXU2;E5RH24;H0YB86;H0YAS7;Q4VY17;E5RHG7;Q96DU9;H0YC10;H0YAW6;E5RGC4;E5RFD8	P11940;E7EQV3;P11940-2;E7ERJ7;H0YAR2	Polyadenylate-binding protein 1	PABPC1	11.5278	9.52146e-07	3.83834e-06	II
20.3828	27.6697	7.2869	18.5522	27.868	9.3158	19.343	28.0092	8.6662		5	5	5	53.2	53.2	53.2	13.916	22	P62318;B4DJP7;H3BT13	P62318;B4DJP7;H3BT13	Small nuclear ribonucleoprotein Sm D3	SNRPD3	8.42297	9.70536e-07	3.88214e-06	II
15.6985	27.3375	11.639	16.1912	27.4717	11.2805	18.4739	28.9366	10.4627		18	18	18	33.2	33.2	33.2	76.889	51	Q969X6;H3BSH7;Q969X6-3;Q969X6-2;H3BPD7;I3L4T9;J3KSI1;H3BRM8;J3KSE6;J3KTR0	Q969X6;H3BSH7;Q969X6-3;Q969X6-2	Cirhin	CIRH1A	11.1274	1.01843e-06	4.0294e-06	II
18.5344	26.0337	7.4993	17.9647	25.9664	8.0017	16.9307	26.9598	10.0291		8	8	8	33.3	33.3	33.3	28.415	15	P09661;H0YMA0;H0YLR3;H0YKK0	P09661;H0YMA0;H0YLR3	U2 small nuclear ribonucleoprotein A	SNRPA1	8.51003	1.02666e-06	4.0294e-06	II
22.5371	29.4721	6.935	22.5545	29.9498	7.3953	21.6351	29.8109	8.1758		20	20	20	48.9	48.9	48.9	38.746	92	P09651;F8VXY0;F8VRQ1;P09651-2;F8W6I7;P09651-3;F8VSB5;F8W1S7;F8VZ49;Q32P51;F8VTQ5;H0YH80;F8W646;J3KQA8;F8VYN5	P09651;F8VXY0;F8VRQ1;P09651-2;F8W6I7;P09651-3;F8VSB5;F8W1S7;F8VZ49;Q32P51;F8VTQ5;H0YH80	Heterogeneous nuclear ribonucleoprotein A1;Heterogeneous nuclear ribonucleoprotein A1-like 2	HNRNPA1;HNRNPA1L2	7.50203	1.03078e-06	4.0294e-06	II
17.6922	24.9356	7.2434	17.3946	24.973	7.5784	17.6707	24.346	6.6753		3	3	3	18.6	18.6	18.6	20.863	3	P07305;P07305-2	P07305;P07305-2	Histone H1.0;Histone H1.0, N-terminally processed	H1F0	7.1657	1.04798e-06	4.06586e-06	II
16.5805	26.2348	9.6543	18.2557	26.4324	8.1767	15.9261	27.5495	11.6234		21	21	21	30.9	30.9	30.9	108.58	37	Q9H0D6;Q9H0D6-2;B4DZC3	Q9H0D6;Q9H0D6-2;B4DZC3	5-3 exoribonuclease 2	XRN2	9.81813	1.06454e-06	4.09927e-06	II
18.259	26.2258	7.9668	17.5912	26.3663	8.7751	17.4019	28.2684	10.8665		18	18	18	32.7	32.7	32.7	89.034	29	Q12788;J3KNP2;H3BN88;H3BTN4	Q12788;J3KNP2	Transducin beta-like protein 3	TBL3	9.2028	1.09316e-06	4.1783e-06	II
19.3192	27.3798	8.0606	16.7922	27.2938	10.5016	18.1876	27.5393	9.3517		14	14	13	38	38	36.3	54.231	28	Q15233;Q15233-2;H7C367;C9JYS8;C9IZL7;C9J4X2	Q15233;Q15233-2;H7C367;C9JYS8	Non-POU domain-containing octamer-binding protein	NONO	9.30463	1.14182e-06	4.3322e-06	II
17.4222	24.2615	6.8393	16.8453	25.4894	8.6441	16.8426	25.9126	9.07		7	7	7	9.4	9.4	9.4	107.19	11	Q96T37;Q96T37-2;Q96T37-3	Q96T37;Q96T37-2;Q96T37-3	Putative RNA-binding protein 15	RBM15	8.18447	1.17594e-06	4.41733e-06	II
17.1456	27.0314	9.8858	16.3885	27.7389	11.3504	18.83	29.0359	10.2059		16	16	16	21.4	21.4	21.4	95.737	44	Q9BUJ2;Q9BUJ2-4;B7Z4B8;Q9BUJ2-2;Q9BUJ2-3;M0R3F1;M0QYZ0;M0QZV6;M0R0K8;M0R203;M0QYI8;M0QYM5	Q9BUJ2;Q9BUJ2-4;B7Z4B8;Q9BUJ2-2;Q9BUJ2-3;M0R3F1;M0QYZ0	Heterogeneous nuclear ribonucleoprotein U-like protein 1	HNRNPUL1	10.4807	1.18138e-06	4.41733e-06	II
16.8101	24.3738	7.5637	15.4603	24.0995	8.6392	16.9327	24.8079	7.8752		18	3	3	44.6	6.9	6.9	42.141	8	Q96E39	Q96E39	RNA binding motif protein, X-linked-like-1	RBMXL1	8.02603	1.27245e-06	4.70362e-06	II
16.6358	26.6958	10.06	19.0737	26.8654	7.7917	17.603	26.8787	9.2757		4	4	4	17.2	17.2	17.2	23.369	13	Q9Y324;G3V5S9;G3V1S4;G3V2M5	Q9Y324;G3V5S9;G3V1S4	rRNA-processing protein FCF1 homolog	FCF1	9.04247	1.27617e-06	4.70362e-06	II
23.4193	33.4101	9.9908	24.0237	34.3101	10.2864	20.8073	33.473	12.6657		15	15	2	43.2	43.2	9.4	21.364	94	P16403;P16402;Q02539;P22492	P16403;P16402;Q02539	Histone H1.2;Histone H1.3;Histone H1.1	HIST1H1C;HIST1H1D;HIST1H1A	10.981	1.32299e-06	4.84156e-06	II
18.6028	26.4449	7.8421	16.426	26.7974	10.3714	15.9192	26.7469	10.8277		7	7	7	10	10	10	84.699	20	Q96MU7;Q96MU7-2;J3QR07	Q96MU7;Q96MU7-2;J3QR07	YTH domain-containing protein 1	YTHDC1	9.6804	1.35046e-06	4.87149e-06	II
16.8387	28.3089	11.4702	19.5617	29.2285	9.6668	16.0814	29.3118	13.2304		28	28	28	54.8	54.8	54.8	51.588	65	Q1ED39;H3BPL4;H3BNU8;H3BMC9	Q1ED39;H3BPL4	Lysine-rich nucleolar protein 1	KNOP1	11.4558	1.36045e-06	4.87149e-06	II
19.013	27.3092	8.2962	16.2082	27.6883	11.4801	17.3861	28.9663	11.5802		21	21	21	24.3	24.3	24.3	105.32	47	Q8NI36;D6R922;D6RFM8	Q8NI36;D6R922	WD repeat-containing protein 36	WDR36	10.4522	1.3666e-06	4.87149e-06	II
18.6764	25.3807	6.7043	17.8866	25.7668	7.8802	18.5991	25.305	6.7059		4	4	4	5.7	5.7	5.7	88.616	2	Q13427;C9JN15;Q13427-2;E9PG73;C9JM79;C9JT64;C9J679	Q13427;C9JN15;Q13427-2;E9PG73;C9JM79	Peptidyl-prolyl cis-trans isomerase G;Peptidyl-prolyl cis-trans isomerase	PPIG	7.0968	1.36893e-06	4.87149e-06	II
17.5476	24.9381	7.3905	16.5672	24.3679	7.8007	16.078	25.7459	9.6679		10	10	10	17.4	17.4	17.4	82.431	14	Q92499	Q92499	ATP-dependent RNA helicase DDX1	DDX1	8.28637	1.3976e-06	4.93946e-06	II
19.6428	28.2146	8.5718	16.8679	28.643	11.7751	19.2236	28.5284	9.3048		9	8	8	33.3	30.1	30.1	32.688	29	Q13595;B4DQI6;B4DUA9;Q13595-2;F8WEH2	Q13595;B4DQI6;B4DUA9;Q13595-2	Transformer-2 protein homolog alpha	TRA2A	9.8839	1.41651e-06	4.97222e-06	II
16.4348	26.3914	9.9566	18.5504	26.6009	8.0505	16.3008	27.9352	11.6344		7	7	7	27.2	27.2	27.2	29.426	17	Q9UMY1;H7C2B1;Q9UMY1-2	Q9UMY1;H7C2B1;Q9UMY1-2	Nucleolar protein 7	NOL7	9.8805	1.4298e-06	4.98497e-06	II
17.8438	24.93	7.0862	16.7692	25.1565	8.3873	17.6121	26.403	8.7909		6	6	3	16.2	16.2	9.4	55.364	11	Q92769;B3KRS5;J3KPW7;Q5TEE2;E5RFI6;E5RJ04;E5RGV4;E5RHE7;E5RH52;E5RG37;E5RFP9;H3BM24;O15379;E5RK19;E7ESJ6;O15379-2	Q92769;B3KRS5;J3KPW7;Q5TEE2	Histone deacetylase 2;Histone deacetylase	HDAC2;HDAC1	8.08813	1.49442e-06	5.16574e-06	II
21.6286	29.2584	7.6298	19.114	29.9495	10.8355	19.5906	30.7493	11.1587		21	21	21	77.9	77.9	77.9	42.441	81	Q6RFH5;Q6RFH5-2;E9PS41;H0YGM6;F5GYL6;H0YFP2;F5H0Q8	Q6RFH5;Q6RFH5-2;E9PS41	WD repeat-containing protein 74	WDR74	9.87467	1.50167e-06	5.16574e-06	II
18.3	24.9392	6.6392	18.1183	24.6021	6.4838	18.1783	25.2416	7.0633		7	7	7	12.7	12.7	12.7	75.022	9	O94776;Q68DB1	O94776;Q68DB1	Metastasis-associated protein MTA2	MTA2;DKFZp686F2281	6.72877	1.59419e-06	5.44092e-06	II
16.767	24.5527	7.7857	17.5712	24.4427	6.8715	17.9212	24.6889	6.7677		1	1	1	1.4	1.4	1.4	65.572	5	Q9NVN8	Q9NVN8	Guanine nucleotide-binding protein-like 3-like protein	GNL3L	7.14163	1.60275e-06	5.44092e-06	II
15.7629	27.4985	11.7356	19.0816	27.9244	8.8428	17.7094	28.1102	10.4008		9	9	9	45.9	45.9	45.9	30.84	22	Q13151	Q13151	Heterogeneous nuclear ribonucleoprotein A0	HNRNPA0	10.3264	1.69569e-06	5.71881e-06	II
18.46	26.2369	7.7769	18.59	26.6333	8.0433	16.7485	27.8455	11.097		24	24	24	19.4	19.4	19.4	170.9	33	Q9UIG0;Q9UIG0-2	Q9UIG0;Q9UIG0-2	Tyrosine-protein kinase BAZ1B	BAZ1B	8.9724	1.78111e-06	5.96788e-06	II
17.1559	24.9748	7.8189	16.907	25.1454	8.2384	18.4157	25.9352	7.5195		4	4	4	6.5	6.5	6.5	100.18	5	P49756;H0YE46;P49756-2;P49756-3	P49756;H0YE46;P49756-2;P49756-3	RNA-binding protein 25	RBM25	7.85893	1.79287e-06	5.96852e-06	II
17.5098	26.6701	9.1603	19.4185	27.1037	7.6852	16.9683	27.8251	10.8568		18	18	18	26.1	26.1	26.1	96.331	35	Q9GZR7;G3V529;F5GYL3	Q9GZR7;G3V529;F5GYL3	ATP-dependent RNA helicase DDX24	DDX24	9.2341	1.82402e-06	6.0333e-06	II
18.5195	25.1222	6.6027	17.9486	25.0437	7.0951	17.2803	26.1414	8.8611		5	5	5	20.5	20.5	20.5	42.008	8	Q5T280	Q5T280	Uncharacterized protein C9orf114	C9orf114	7.51963	2.02158e-06	6.64416e-06	II
17.7508	24.1668	6.416	17.4872	24.2659	6.7787	18.0522	24.8852	6.833		4	4	4	5.9	5.9	5.9	110.06	8	Q02241;Q02241-2;B4E1K0;H7BYN4;H0YKQ5;H0YME6	Q02241;Q02241-2;B4E1K0;H7BYN4;H0YKQ5	Kinesin-like protein KIF23	KIF23	6.6759	2.14081e-06	6.99152e-06	II
16.9876	26.3973	9.4097	18.7491	26.1554	7.4063	18.853	27.4334	8.5804		16	16	16	17.3	17.3	17.3	143.7	33	Q5JTH9;Q5JTH9-2;Q5JTH9-3;F5H456	Q5JTH9;Q5JTH9-2;Q5JTH9-3;F5H456	RRP12-like protein	RRP12	8.46547	2.25762e-06	7.27607e-06	II
16.5398	28.2238	11.684	18.1896	27.9835	9.7939	19.7252	29.6917	9.9665		21	21	21	39.2	39.2	39.2	81.123	37	Q9H8H0;B7Z5V9;J3QR28;J3QKS9;J3QLQ6	Q9H8H0;B7Z5V9	Nucleolar protein 11	NOL11	10.4815	2.25928e-06	7.27607e-06	II
19.0667	27.0341	7.9674	16.5239	26.3309	9.807	17.3411	28.0825	10.7414		24	24	24	27.6	27.6	27.6	106.1	39	Q9UNX4;Q6PDA5	Q9UNX4	WD repeat-containing protein 3	WDR3	9.50527	2.27025e-06	7.27607e-06	II
18.02	24.412	6.392	16.3839	24.3403	7.9564	16.93	25.0045	8.0745		4	4	4	6.5	6.5	6.5	94.33	8	P34932;O95757;D6RJ96;E9PDE8;E7ES43	P34932	Heat shock 70 kDa protein 4	HSPA4	7.4743	2.34085e-06	7.45603e-06	II
17.6265	25.5834	7.9569	19.3728	26.3664	6.9936	18.1641	26.6795	8.5154		11	11	5	8.2	8.2	4.4	174.38	23	P11388;P11388-2;P11388-3;P11388-4;J3KTB7	P11388;P11388-2;P11388-3;P11388-4	DNA topoisomerase 2-alpha	TOP2A	7.82197	2.45001e-06	7.75587e-06	II
19.1167	26.6905	7.5738	17.9067	27.2854	9.3787	20.1086	27.5477	7.4391		9	9	4	33	33	16.2	37.186	25	P62140;C9J9S3;C9JP48;E7ETD8;B4DNE3;F8W0V8;H0Y3Y6	P62140;C9J9S3;C9JP48	Serine/threonine-protein phosphatase PP1-beta catalytic subunit;Serine/threonine-protein phosphatase	PPP1CB	8.13053	2.59985e-06	8.18001e-06	II
18.0607	24.455	6.3943	18.4722	24.8545	6.3823	18.0524	24.3253	6.2729		2	2	2	20.5	20.5	20.5	26.273	3	A0JLT2;A0JLT2-2;J3KR33	A0JLT2;A0JLT2-2;J3KR33	Mediator of RNA polymerase II transcription subunit 19	MED19	6.34983	2.63387e-06	8.2002e-06	II
17.2231	23.9264	6.7033	17.3766	25.4261	8.0495	17.0824	26.0937	9.0113		14	14	14	23	23	23	89.813	16	Q96T88;Q96T88-2	Q96T88;Q96T88-2	E3 ubiquitin-protein ligase UHRF1	UHRF1	7.92137	2.63805e-06	8.2002e-06	II
18.1191	24.7164	6.5973	16.3371	24.6045	8.2674	16.7089	25.8002	9.0913		1	1	1	2.9	2.9	2.9	27.531	3	Q5T5E6	Q5T5E6		KCNK1	7.98533	2.68876e-06	8.28488e-06	II
19.6931	26.092	6.3989	19.008	26.7394	7.7314	19.7214	27.7484	8.027		12	12	12	24.8	24.8	24.8	83.251	24	Q8N9T8;D3YTE0;Q8N9T8-2;H0YFD2;H0YH26	Q8N9T8;D3YTE0;Q8N9T8-2	Protein KRI1 homolog	KRI1	7.38577	2.6974e-06	8.28488e-06	II
17.5162	24.981	7.4648	18.5698	26.1273	7.5575	16.5629	26.533	9.9701		11	11	11	21.2	21.2	21.2	103.05	21	Q15361	Q15361	Transcription termination factor 1	TTF1	8.3308	2.85357e-06	8.67291e-06	II
18.611	25.183	6.572	16.8765	25.4202	8.5437	16.4241	26.2413	9.8172		6	6	6	21.4	21.4	21.4	57.193	13	O43660;A8MW61;O43660-2;D6RA26;B7Z982;H0YA24	O43660;A8MW61;O43660-2;D6RA26	Pleiotropic regulator 1	PLRG1	8.31097	2.86057e-06	8.67291e-06	II
16.3263	24.087	7.7607	16.3927	24.6617	8.269	18.0238	24.8569	6.8331		5	5	5	14.7	14.7	14.7	42.674	7	P35659;P35659-2;B4DFG0;D6R9L5;D6RDA2;H0Y993	P35659;P35659-2;B4DFG0;D6R9L5	Protein DEK	DEK	7.62093	2.87416e-06	8.67291e-06	II
16.747	24.8322	8.0852	18.0619	24.9705	6.9086	17.764	26.5066	8.7426		6	6	6	28.9	28.9	28.9	39.31	11	Q96DI7;B4DQJ1;Q9NSS8	Q96DI7;B4DQJ1;Q9NSS8	U5 small nuclear ribonucleoprotein 40 kDa protein	SNRNP40;DKFZp434D199	7.91213	2.95908e-06	8.87723e-06	II
19.5743	25.7988	6.2245	19.3507	26.1583	6.8076	18.1501	26.7179	8.5678		7	7	7	20.2	20.2	20.2	49.654	19	Q96CW1;Q96CW1-2;E9PFW3;C9JTK4;C9JGT8;C9JJ47;C9JJD3;H7C4C3;C9JPV8	Q96CW1;Q96CW1-2;E9PFW3	AP-2 complex subunit mu	AP2M1	7.19997	3.02534e-06	9.02357e-06	II
17.5044	23.9526	6.4482	18.3338	24.6773	6.3435	17.3103	24.7283	7.418		5	5	5	14.5	14.5	14.5	60.533	10	P49368;B4DUR8;P49368-2;Q5SZX9;E9PRC8;Q5SZX6	P49368;B4DUR8;P49368-2	T-complex protein 1 subunit gamma	CCT3	6.73657	3.1088e-06	9.21919e-06	II
14.8141	27.9563	13.1422	19.0362	27.7244	8.6882	16.6619	29.1086	12.4467		27	27	27	37.7	37.7	37.7	114.71	54	Q99575;E5RK39	Q99575	Ribonucleases P/MRP protein subunit POP1	POP1	11.4257	3.31857e-06	9.78503e-06	II
18.7233	24.8814	6.1581	18.4703	24.4485	5.9782	18.3515	25.4952	7.1437		5	4	4	19.9	16.5	16.5	31.263	12	Q13243;Q13243-3;B4DJK0;B4DUA4;Q13243-2;G3V5K8	Q13243;Q13243-3;B4DJK0;B4DUA4	Serine/arginine-rich splicing factor 5	SRSF5	6.42667	3.34873e-06	9.81788e-06	II
16.3567	26.0275	9.6708	19.1071	26.164	7.0569	17.6598	26.8673	9.2075		15	15	15	12	12	12	211.2	24	Q9UIF9;J3QK86;J3KPG5;Q9UIF9-2;Q9UIF9-3;F8VU39;H0YHL2;H0YII3	Q9UIF9;J3QK86;J3KPG5;Q9UIF9-2;Q9UIF9-3;F8VU39	Bromodomain adjacent to zinc finger domain protein 2A	BAZ2A	8.64507	3.38292e-06	9.86207e-06	II
16.7278	26.3294	9.6016	19.2085	27.0951	7.8866	16.0644	27.3276	11.2632		9	9	9	28.3	28.3	28.3	39.153	20	Q9H9L3	Q9H9L3	Interferon-stimulated 20 kDa exonuclease-like 2	ISG20L2	9.5838	3.41987e-06	9.91377e-06	II
17.3886	25.1755	7.7869	18.8421	25.5015	6.6594	16.9382	24.8299	7.8917		7	7	7	9.2	9.2	9.2	118.1	11	Q8IXT5;B9ZVT1;E5RHG1;E5RJ83;E5RJV8	Q8IXT5;B9ZVT1	RNA-binding protein 12B	RBM12B	7.446	3.53205e-06	1.01818e-05	II
15.9699	25.8613	9.8914	16.7805	26.1872	9.4067	18.7145	27.7381	9.0236		13	13	13	36	36	36	51.402	28	Q9NV06;E7EVM5;E5RHM4;Q9NV06-2;E5RJ28	Q9NV06;E7EVM5	DDB1- and CUL4-associated factor 13	DCAF13	9.44057	3.77023e-06	1.07759e-05	II
17.785	23.7727	5.9877	18.233	24.1634	5.9304	17.5345	24.6749	7.1404		3	3	1	10.7	10.7	4.4	32.852	5	P05141	P05141	ADP/ATP translocase 2;ADP/ATP translocase 2, N-terminally processed	SLC25A5	6.35283	3.77992e-06	1.07759e-05	II
17.524	23.8415	6.3175	17.6075	24.7351	7.1276	17.9111	25.6617	7.7506		6	6	5	14	14	12.7	74.324	11	Q96SB4;Q5R363;B4DS61;H3BLV9;Q96SB4-3;Q9UPE1;H0Y932;H7C2I2;D6RBF8;H7C521;Q9UPE1-2;A8MPP7;Q9UPE1-3;A8MPY5;Q9UPE1-4;E7ETV6	Q96SB4;Q5R363;B4DS61;H3BLV9;Q96SB4-3	SRSF protein kinase 1	SRPK1	7.06523	3.87328e-06	1.09814e-05	II
16.0116	23.4347	7.4231	16.7156	23.891	7.1754	17.6768	23.7125	6.0357		3	3	3	12.4	12.4	12.4	37.331	7	P62879;C9JZN1;C9JIS1;C9JXA5;P62873;B1AKQ8;F6X3N5;F6UT28;E7EP32;Q9HAV0	P62879;C9JZN1;C9JIS1;C9JXA5;P62873;B1AKQ8;F6X3N5;F6UT28;E7EP32	Guanine nucleotide-binding protein G(I)/G(S)/G(T) subunit beta-2;Guanine nucleotide-binding protein G(I)/G(S)/G(T) subunit beta-1	GNB2;GNB1	6.87807	4.02283e-06	1.13431e-05	II
16.6995	31.7874	15.0879	22.1413	31.9514	9.8101	22.7468	32.9954	10.2486		142	142	15	58.1	58.1	5.8	358.69	454	P46013	P46013	Antigen KI-67	MKI67	11.7155	4.33571e-06	1.21589e-05	II
17.7011	23.4643	5.7632	17.6247	23.9734	6.3487	17.8083	24.7169	6.9086		4	4	4	7.2	7.2	7.2	108.8	6	O75400;O75400-2;O75400-3;H7C2N3;F5H578	O75400;O75400-2;O75400-3	Pre-mRNA-processing factor 40 homolog A	PRPF40A	6.34017	4.37731e-06	1.22091e-05	II
18.5114	26.0443	7.5329	19.3664	25.9064	6.54	16.9125	26.6559	9.7434		6	6	4	13.1	13.1	13.1	53.425	14	P35637;P35637-2;H3BPE7	P35637;P35637-2;H3BPE7	RNA-binding protein FUS	FUS	7.93877	4.42041e-06	1.22631e-05	II
17.5148	24.2902	6.7754	17.4697	23.93	6.4603	16.812	25.9438	9.1318		7	7	7	9.1	9.1	9.1	151.86	14	Q9UKV3;E7EQT4;Q9UKV3-3;Q9UKV3-2;G3V3B0;Q9UKV3-5;G3V3T3	Q9UKV3;E7EQT4;Q9UKV3-3;Q9UKV3-2;G3V3B0;Q9UKV3-5	Apoptotic chromatin condensation inducer in the nucleus	ACIN1	7.45583	4.53379e-06	1.25103e-05	II
17.0409	25.1017	8.0608	17.7459	26.152	8.4061	14.5801	26.412	11.8319		11	11	11	20.7	20.7	20.7	92.25	18	Q99459	Q99459	Cell division cycle 5-like protein	CDC5L	9.43293	4.61153e-06	1.2615e-05	II
17.5842	26.3969	8.8127	20.1474	26.7317	6.5843	18.366	26.9649	8.5989		7	7	7	34.6	34.6	34.6	29.411	12	Q9BU76;Q9BU76-4;Q9BU76-3;Q9BU76-2	Q9BU76;Q9BU76-4;Q9BU76-3;Q9BU76-2	Multiple myeloma tumor-associated protein 2	MMTAG2	7.99863	4.6239e-06	1.2615e-05	II
14.9466	24.4444	9.4978	17.7956	25.2211	7.4255	16.5959	25.7574	9.1615		7	6	6	15.9	13.7	13.7	63.48	9	Q9NZI8;Q9NZI8-2	Q9NZI8;Q9NZI8-2	Insulin-like growth factor 2 mRNA-binding protein 1	IGF2BP1	8.69493	4.64508e-06	1.2615e-05	II
16.0106	22.5676	6.557	16.9427	22.9938	6.0511	16.5546	23.8906	7.336		3	3	3	7.3	7.3	7.3	65.536	3	Q9HCD5	Q9HCD5	Nuclear receptor coactivator 5	NCOA5	6.64803	4.67584e-06	1.26321e-05	II
16.0357	22.4825	6.4468	17.0125	23.5881	6.5756	16.7886	23.4033	6.6147		2	2	2	9.4	9.4	9.4	47.138	5	Q8N5F7;Q5M9Q1	Q8N5F7;Q5M9Q1	NF-kappa-B-activating protein;NKAP-like protein	NKAP;NKAPL	6.5457	4.78947e-06	1.28717e-05	II
17.5451	25.1845	7.6394	19.1706	26.3762	7.2056	18.7651	27.0074	8.2423		11	11	11	15.4	15.4	15.4	92.547	21	Q8WTT2;A6NJZ9;F5H677	Q8WTT2;A6NJZ9;F5H677	Nucleolar complex protein 3 homolog	NOC3L	7.69577	4.83463e-06	1.29257e-05	II
16.9729	23.0462	6.0733	17.4427	22.846	5.4033	16.8783	23.8157	6.9374		1	1	1	11.8	11.8	11.8	19.343	4	O75607	O75607	Nucleoplasmin-3	NPM3	6.138	5.15169e-06	1.37024e-05	II
16.2225	25.1406	8.9181	18.4456	25.5912	7.1456	18.3627	25.3929	7.0302		4	4	4	11.5	11.5	11.5	45.924	11	Q9UH17;Q9UH17-3;B0QYD3;Q9UH17-2;Q96AK3;Q6ICH2;P31941;P31941-2	Q9UH17;Q9UH17-3;B0QYD3;Q9UH17-2;Q96AK3;Q6ICH2	DNA dC->dU-editing enzyme APOBEC-3B;DNA dC->dU-editing enzyme APOBEC-3D	APOBEC3B;APOBEC3D;bK150C2.9	7.69797	5.19579e-06	1.37489e-05	II
17.871	31.5013	13.6303	22.343	31.8338	9.4908	17.362	32.1123	14.7503		41	41	41	60.6	60.6	60.6	73.964	207	Q9BZE4;B7Z7A3;B4DY13;Q5T3R7	Q9BZE4;B7Z7A3;B4DY13	Nucleolar GTP-binding protein 1	GTPBP4	12.6238	5.24953e-06	1.38202e-05	II
21.9659	27.616	5.6501	20.7669	27.4731	6.7062	20.7353	27.3624	6.6271		5	5	5	32.5	32.5	32.5	27.872	10	Q01081;Q01081-4;Q01081-2;Q8WU68;Q8WU68-3	Q01081;Q01081-4;Q01081-2	Splicing factor U2AF 35 kDa subunit	U2AF1	6.3278	5.27757e-06	1.38235e-05	II
22.0685	31.6852	9.6167	22.0044	32.0075	10.0031	17.8618	32.2352	14.3734		17	17	17	46.1	46.1	46.1	34.852	118	Q99848;H7C2Q8	Q99848;H7C2Q8	Probable rRNA-processing protein EBP2	EBNA1BP2	11.3311	5.58942e-06	1.45664e-05	II
16.8349	23.8679	7.033	18.8799	25.0691	6.1892	17.3206	25.3232	8.0026		16	2	2	74.6	7.9	7.9	31.947	9	P16989-2	P16989-2	Y-box-binding protein 3	YBX3	7.07493	5.66361e-06	1.46855e-05	II
18.1523	23.6838	5.5315	17.5682	23.41	5.8418	17.1946	23.4785	6.2839	+	10	1	0	9.4	2	0	148.35	1	Q13428-7;E7ETY2	Q13428-7;E7ETY2	Treacle protein	TCOF1	5.88573	5.97109e-06	1.54054e-05	II
22.2208	30.3422	8.1214	21.6267	30.7068	9.0801	18.4559	31.1279	12.672		41	41	41	50.3	50.3	50.3	89.834	154	Q96GQ7	Q96GQ7	Probable ATP-dependent RNA helicase DDX27	DDX27	9.95783	6.08515e-06	1.56216e-05	II
17.8997	23.353	5.4533	16.5161	24.5702	8.0541	17.2445	25.0639	7.8194		3	3	3	9.7	9.7	9.7	56.5	7	Q8N8U2;H3BS17	Q8N8U2;H3BS17	Chromodomain Y-like protein 2	CDYL2	7.10893	6.14779e-06	1.56568e-05	II
24.3076	29.9745	5.6669	24.1815	30.2902	6.1087	24.5939	31.2017	6.6078		5	5	2	57.7	57.7	23.1	14.091	25	P0C0S8;Q9BTM1;Q99878;Q96KK5;P20671;Q6FI13;Q16777;Q93077;Q7L7L0;P04908;H0YFX9;Q9BTM1-2;P16104	P0C0S8;Q9BTM1;Q99878;Q96KK5;P20671;Q6FI13;Q16777;Q93077;Q7L7L0;P04908;H0YFX9;Q9BTM1-2;P16104	Histone H2A type 1;Histone H2A.J;Histone H2A type 1-J;Histone H2A type 1-H;Histone H2A type 1-D;Histone H2A type 2-A;Histone H2A type 2-C;Histone H2A type 1-C;Histone H2A type 3;Histone H2A type 1-B/E;Histone H2A;Histone H2A.x	HIST1H2AG;H2AFJ;HIST1H2AJ;HIST1H2AH;HIST1H2AD;HIST2H2AA3;HIST2H2AC;HIST1H2AC;HIST3H2A;HIST1H2AB;H2AFX	6.1278	6.15954e-06	1.56568e-05	II
17.2392	24.5556	7.3164	18.568	24.9069	6.3389	18.6662	24.3731	5.7069		4	4	4	3.6	3.6	3.6	116.99	6	Q13523;F5H2U2;H0YDJ3	Q13523;F5H2U2	Serine/threonine-protein kinase PRP4 homolog	PRPF4B	6.45407	6.19305e-06	1.56648e-05	II
17.7138	23.1169	5.4031	17.9399	24.1945	6.2546	17.1975	23.7666	6.5691		3	3	3	8.9	8.9	8.9	63.972	5	O15371;B4DVY1;B0QYA5;B0QYA8;B0QYA4;B0QYA3;B0QYA6;B0QYA7	O15371;B4DVY1;B0QYA5	Eukaryotic translation initiation factor 3 subunit D	EIF3D	6.0756	6.45641e-06	1.62513e-05	II
16.9143	23.5829	6.6686	18.3625	24.5333	6.1708	17.0237	25.0161	7.9924		6	6	6	9.5	9.5	9.5	91.809	8	Q2NL82;I3L1Q5;I3L4E8	Q2NL82	Pre-rRNA-processing protein TSR1 homolog	TSR1	6.94393	6.73554e-06	1.68715e-05	II
22.0328	32.132	10.0992	18.0035	32.4281	14.4246	22.6785	32.4878	9.8093		28	28	27	64.9	64.9	63.7	64.132	176	P14866;M0QXS5;P14866-2;M0QYT0;M0R1W6;M0QYL7;M0R076;H7C464	P14866;M0QXS5;P14866-2	Heterogeneous nuclear ribonucleoprotein L	HNRNPL	11.4444	6.80264e-06	1.69573e-05	II
16.99	26.6281	9.6381	20.1282	27.0885	6.9603	17.29	27.7734	10.4834		13	13	13	37.1	37.1	37.1	56.361	34	Q86XK6;B4DSM5;G3XAG1;Q96ME7;B4E0X7	Q86XK6;B4DSM5;G3XAG1;Q96ME7;B4E0X7	Zinc finger protein 512	ZNF512	9.02727	6.92822e-06	1.71873e-05	II
17.222	24.2996	7.0776	18.1371	24.294	6.1569	18.641	25.5131	6.8721		6	6	6	13	13	13	56.084	10	Q9P258	Q9P258	Protein RCC2	RCC2	6.7022	7.08893e-06	1.75019e-05	II
16.6531	24.275	7.6219	18.3309	25.4488	7.1179	18.4542	25.7045	7.2503		5	5	5	15.6	15.6	15.6	43.254	8	Q9UBB5;Q9UBB5-3	Q9UBB5	Methyl-CpG-binding domain protein 2	MBD2	7.33003	7.22009e-06	1.77408e-05	II
18.0737	29.6042	11.5305	18.5398	29.1844	10.6446	21.9617	30.4125	8.4508		18	18	1	48.8	48.8	4.9	44.965	37	Q8NC51;Q8NC51-2	Q8NC51;Q8NC51-2	Plasminogen activator inhibitor 1 RNA-binding protein	SERBP1	10.2086	7.39513e-06	1.80848e-05	II
20.1995	28.5044	8.3049	18.7796	29.0633	10.2837	15.6232	29.7147	14.0915		15	15	15	50.5	50.5	50.5	43.963	67	Q9NWT1	Q9NWT1	p21-activated protein kinase-interacting protein 1	PAK1IP1	10.8934	7.46115e-06	1.81602e-05	II
18.9677	24.7942	5.8265	16.835	24.9695	8.1345	16.4553	25.3676	8.9123		3	3	3	39	39	39	14.57	7	P37108;H0YLW0;H0YLA2	P37108	Signal recognition particle 14 kDa protein	SRP14	7.62443	7.54157e-06	1.82697e-05	II
17.218	25.703	8.485	19.6497	26.5691	6.9194	16.6803	27.0549	10.3746		12	4	4	35.1	10.3	10.3	49.129	10	O00148;Q8N5M0;K7EPJ3;B1Q2N1;K7EQN7	O00148;Q8N5M0	ATP-dependent RNA helicase DDX39A	DDX39A	8.593	7.69694e-06	1.85426e-05	II
18.5528	23.9242	5.3714	17.0211	25.3792	8.3581	16.4917	25.437	8.9453		5	5	4	10.2	10.2	7.8	69.491	9	Q96PK6;Q96PK6-2;Q96PK6-3;Q2PYN1;F8WDX3;F2Z2W2;B8ZZ74	Q96PK6	RNA-binding protein 14	RBM14	7.55827	7.74451e-06	1.85426e-05	II
15.4965	25.4249	9.9284	18.129	25.4204	7.2914	18.3349	25.6198	7.2849		5	5	5	18.1	18.1	18.1	44.739	20	Q13148;Q13148-2;K7EJM5;K7EN94;B1AKP7;G3V162;B4DJ45;K7EJ99;Q13148-3	Q13148;Q13148-2;K7EJM5;K7EN94;B1AKP7;G3V162	TAR DNA-binding protein 43	TARDBP	8.16823	7.78665e-06	1.85426e-05	II
16.2529	22.7326	6.4797	16.8469	24.4119	7.565	17.2154	24.9863	7.7709		3	3	3	5.9	5.9	5.9	94.622	5	P43243;A8MXP9;D6REM6;D6R991;D6R8Z5;D6RBK5;H0Y8T4;B3KM87;P43243-2	P43243;A8MXP9;D6REM6;D6R991	Matrin-3	MATR3	7.27187	7.79795e-06	1.85426e-05	II
18.109	24.7839	6.6749	16.4762	24.8131	8.3369	18.7836	24.9257	6.1421		2	2	2	5.9	5.9	5.9	51.109	2	P41091;Q2VIR3	P41091;Q2VIR3	Eukaryotic translation initiation factor 2 subunit 3;Putative eukaryotic translation initiation factor 2 subunit 3-like protein	EIF2S3;EIF2S3L	7.0513	7.92712e-06	1.87633e-05	II
19.2851	26.1801	6.895	19.0278	27.0003	7.9725	16.3262	27.5048	11.1786		19	17	17	32.4	28.8	28.8	82.564	38	Q9BQ39	Q9BQ39	ATP-dependent RNA helicase DDX50	DDX50	8.68203	8.0659e-06	1.90046e-05	II
16.2484	24.1017	7.8533	18.4453	25.1638	6.7185	17.8701	25.2073	7.3372		13	13	13	4.3	4.3	4.3	469.08	11	P78527;E7EUY0;P78527-2	P78527;E7EUY0;P78527-2	DNA-dependent protein kinase catalytic subunit	PRKDC	7.303	8.25832e-06	1.93695e-05	II
21.3204	29.2261	7.9057	21.4077	29.5446	8.1369	17.9746	29.8024	11.8278		31	31	22	47.9	47.9	36.1	80.272	100	Q92841;H3BLZ8;Q92841-3;Q92841-1;Q92841-2;C9JMU5;G5E9L5	Q92841;H3BLZ8;Q92841-3;Q92841-1;Q92841-2;C9JMU5	Probable ATP-dependent RNA helicase DDX17	DDX17	9.29013	8.36526e-06	1.95316e-05	II
17.1448	23.7596	6.6148	17.8696	24.7918	6.9222	18.632	25.3601	6.7281		8	8	8	9.6	9.6	9.6	117.8	12	P42285;F5H7E2	P42285;F5H7E2	Superkiller viralicidic activity 2-like 2	SKIV2L2	6.75503	8.64827e-06	2.01014e-05	II
17.8163	24.0684	6.2521	16.6012	23.5463	6.9451	18.2287	24.7274	6.4987		9	5	5	14	8.9	8.9	73.652	8	Q96SI9;Q96SI9-2	Q96SI9;Q96SI9-2	Spermatid perinuclear RNA-binding protein	STRBP	6.5653	8.94756e-06	2.07038e-05	II
19.6991	28.4467	8.7476	19.814	28.8188	9.0048	15.7249	29.2972	13.5723		48	48	48	26	26	26	273.6	100	Q6P2Q9;I3L0J9;I3L3Z8;I3L1T8	Q6P2Q9	Pre-mRNA-processing-splicing factor 8	PRPF8	10.4416	9.10949e-06	2.09844e-05	II
19.3363	24.7377	5.4014	18.7092	25.5506	6.8414	17.3195	25.985	8.6655		12	12	12	19.8	19.8	19.8	95.581	16	Q9BUQ8;H0YI52;F8VVA2	Q9BUQ8	Probable ATP-dependent RNA helicase DDX23	DDX23	6.96943	9.22541e-06	2.10727e-05	II
17.54	23.8333	6.2933	18.7832	23.9193	5.1361	17.2539	24.117	6.8631		5	5	5	9.6	9.6	9.6	64.369	6	P08243;P08243-2;P08243-3;C9JLN6;C9JM09;C9JT45;C9J057;F8WEJ5	P08243;P08243-2;P08243-3	Asparagine synthetase [glutamine-hydrolyzing]	ASNS	6.0975	9.2295e-06	2.10727e-05	II
15.8444	23.4285	7.5841	17.3551	23.949	6.5939	17.8529	23.4986	5.6457		3	2	2	8.6	4.7	4.7	29.174	2	P62258;K7EM20;P62258-2	P62258;K7EM20;P62258-2	14-3-3 protein epsilon	YWHAE	6.6079	9.77412e-06	2.22178e-05	II
21.3189	28.0154	6.6965	17.7539	28.2129	10.459	17.859	28.9708	11.1118		7	7	7	58.8	58.8	58.8	17.201	33	Q9NX24;D6RC52;D6RCB9;J3QSY4;H0YC83	Q9NX24;D6RC52;D6RCB9	H/ACA ribonucleoprotein complex subunit 2	NHP2	9.42243	1.00363e-05	2.27137e-05	II
19.243	24.3627	5.1197	18.4047	24.7376	6.3329	17.6633	24.2831	6.6198		7	7	7	16.2	16.2	16.2	58.024	10	P40227;B4DPJ8;P40227-2;Q92526;B4DX20;Q92526-2	P40227;B4DPJ8;P40227-2	T-complex protein 1 subunit zeta	CCT6A	6.02413	1.01507e-05	2.28722e-05	II
17.022	22.779	5.757	16.4278	23.1434	6.7156	17.9193	23.4183	5.499		4	4	4	9.4	9.4	9.4	57.136	6	P14868;Q68CR9;H7BZ35	P14868;Q68CR9;H7BZ35	Aspartate--tRNA ligase, cytoplasmic	DARS;DKFZp781B11202	5.99053	1.033e-05	2.30891e-05	II
19.0729	24.9749	5.902	16.6407	25.2446	8.6039	18.4486	26.2394	7.7908		6	6	6	35.1	35.1	35.1	37.034	10	Q96BK5;E5RGR1;E5RJG9;F8WBT5;Q96BK5-2;B4DKV0;E5RIV0	Q96BK5;E5RGR1	PIN2/TERF1-interacting telomerase inhibitor 1	PINX1	7.43223	1.03364e-05	2.30891e-05	II
15.7242	24.2378	8.5136	16.4273	26.0378	9.6105	18.4781	26.6306	8.1525		13	13	13	19.8	19.8	19.8	114.76	17	Q9H2U1;Q9H2U1-2;F5GZS0;E7EWK3;Q9H2U1-3;H7C514;H7C5F5	Q9H2U1;Q9H2U1-2;F5GZS0;E7EWK3;Q9H2U1-3	Probable ATP-dependent RNA helicase DHX36	DHX36	8.75887	1.06159e-05	2.36112e-05	II
17.5524	23.8943	6.3419	16.8721	23.2094	6.3373	15.1526	24.6239	9.4713		3	3	3	9.3	9.3	9.3	51.958	6	P55081	P55081	Microfibrillar-associated protein 1	MFAP1	7.3835	1.07754e-05	2.38632e-05	II
20.8706	27.3495	6.4789	17.2632	27.5972	10.334	17.946	28.7602	10.8142		18	18	18	33.6	33.6	33.6	84.468	43	Q5QJE6;J3KP30;E9PRB3	Q5QJE6;J3KP30	Deoxynucleotidyltransferase terminal-interacting protein 2	DNTTIP2	9.20903	1.10374e-05	2.43389e-05	II
17.5675	28.8052	11.2377	17.6897	29.267	11.5773	21.293	29.8816	8.5886		20	14	6	75.3	64.2	21	40.089	54	P16989;P16989-3;H0YG22	P16989;P16989-3	Y-box-binding protein 3	YBX3	10.4679	1.11894e-05	2.45691e-05	II
20.7911	29.4404	8.6493	19.3365	29.8874	10.5509	18.7523	30.0525	11.3002		19	19	1	54.7	54.7	2.8	47.557	88	Q5T6W5;P61978-3;Q5T6W2	Q5T6W5;P61978-3;Q5T6W2	Heterogeneous nuclear ribonucleoprotein K	HNRNPK	10.1668	1.17641e-05	2.56523e-05	II
26.8463	32.016	5.1697	27.1371	32.2278	5.0907	26.1534	32.1109	5.9575		43	43	39	83.3	83.3	77.9	53.651	243	P08670;B0YJC4;B0YJC5;Q5JVS8;P17661;P41219;H7C5W5;P41219-2;P07197;P07196;Q16352;P07197-2;E7EMV2;E7ESP9	P08670;B0YJC4	Vimentin	VIM	5.40597	1.17822e-05	2.56523e-05	II
18.8008	24.3122	5.5114	18.1076	25.3334	7.2258	16.5272	26.1559	9.6287		11	11	11	19.8	19.8	19.8	77.528	14	O43395;E7EVD1;B4DSY9	O43395;E7EVD1	U4/U6 small nuclear ribonucleoprotein Prp3	PRPF3	7.4553	1.18997e-05	2.57993e-05	II
17.5848	26.5243	8.9395	20.0961	27.1524	7.0563	20.1886	26.7214	6.5328		9	8	8	37.1	33.9	33.9	25.542	21	Q13242;H0YIB4	Q13242;H0YIB4	Serine/arginine-rich splicing factor 9	SRSF9	7.50953	1.2065e-05	2.60482e-05	II
17.1929	23.2312	6.0383	15.4766	23.6243	8.1477	16.3922	25.8859	9.4937		10	10	10	6.5	6.5	6.5	203.35	11	Q7Z5J4;Q7Z5J4-2;Q7Z5J4-3;E7EVZ3;A8MXE8;Q7Z5J4-4;Q9UGU0;J3QR08;Q9UGU0-2	Q7Z5J4;Q7Z5J4-2;Q7Z5J4-3;E7EVZ3	Retinoic acid-induced protein 1	RAI1	7.89323	1.27651e-05	2.7445e-05	II
19.5953	24.876	5.2807	17.6344	24.9701	7.3357	17.1498	25.5279	8.3781		3	3	3	18.3	18.3	18.3	27.569	6	Q9NP64;Q9NP64-2;B4DY38;E7EPF0	Q9NP64;Q9NP64-2;B4DY38;E7EPF0	Nucleolar protein of 40 kDa	ZCCHC17	6.99817	1.28878e-05	2.75938e-05	II
16.1427	24.3546	8.2119	18.094	24.4355	6.3415	18.5799	24.6626	6.0827		2	2	2	10.9	10.9	10.9	31.566	3	P45880;B4DKM5;P45880-2;P45880-1	P45880;B4DKM5;P45880-2;P45880-1	Voltage-dependent anion-selective channel protein 2	VDAC2	6.8787	1.30696e-05	2.78674e-05	II
18.1635	23.2544	5.0909	15.9153	23.384	7.4687	16.497	23.8407	7.3437		4	3	3	8.5	7.3	7.3	63.182	4	O95793;Q5JW30;O95793-2;O95793-3	O95793;Q5JW30;O95793-2;O95793-3	Double-stranded RNA-binding protein Staufen homolog 1	STAU1	6.63443	1.33107e-05	2.82647e-05	II
16.5806	23.104	6.5234	17.8347	22.9332	5.0985	15.7422	24.0953	8.3531		4	4	4	20	20	20	31.323	4	Q53HL2	Q53HL2	Borealin	CDCA8	6.65833	1.36495e-05	2.88419e-05	II
19.9643	28.0469	8.0826	17.9814	27.7818	9.8004	14.9957	29.2837	14.288		46	46	46	30.3	30.3	30.3	236.51	85	Q14980-2;Q14980;H0YFY6;Q14980-4;Q14980-3;Q9BTE9;K4DIE0;F5H6Y5;F5H4J1;F8W6T3;F5H1L0;F5GZW1;F5H2F3;F5H3L6;F5H0Z7;F5H763;F5GWK2;F5H073;F5H068;F5H7R5;F5H4Y4;F5GWA2	Q14980-2;Q14980;H0YFY6;Q14980-4;Q14980-3;Q9BTE9	Nuclear mitotic apparatus protein 1	NUMA1	10.7237	1.36943e-05	2.88419e-05	II
20.194	28.4555	8.2615	16.8837	29.3125	12.4288	21.1381	29.6831	8.545		11	11	10	41.7	41.7	38.5	33.665	59	P62995;P62995-3;H7BXF3;H7C2L4;P62995-2	P62995;P62995-3;H7BXF3;H7C2L4	Transformer-2 protein homolog beta	TRA2B	9.7451	1.38275e-05	2.9004e-05	II
17.9815	24.7133	6.7318	19.492	25.9916	6.4996	16.7302	25.9403	9.2101		5	5	5	22.5	22.5	22.5	37.725	7	O75475-2;O75475-3;O75475	O75475-2;O75475-3;O75475	PC4 and SFRS1-interacting protein	PSIP1	7.4805	1.42334e-05	2.97345e-05	II
16.8627	22.076	5.2133	17.3875	22.6062	5.2187	15.875	22.5132	6.6382		2	2	2	22.1	22.1	22.1	10.112	3	P49458;E9PE20;P49458-2	P49458;E9PE20;P49458-2	Signal recognition particle 9 kDa protein	SRP9	5.69007	1.53867e-05	3.20142e-05	II
17.2418	22.109	4.8672	17.3562	22.8234	5.4672	16.0564	22.7956	6.7392		2	2	2	5.5	5.5	5.5	39.039	3	Q15633;Q15633-2;H3BV98	Q15633;Q15633-2;H3BV98	RISC-loading complex subunit TARBP2	TARBP2	5.6912	1.56359e-05	3.24022e-05	II
21.3559	26.2836	4.9277	19.4041	27.6759	8.2718	20.7655	26.9824	6.2169		18	18	18	25	25	25	113.08	30	P09874;Q5VX84;Q5VX85	P09874	Poly [ADP-ribose] polymerase 1	PARP1	6.47213	1.66342e-05	3.41946e-05	II
21.736	28.7929	7.0569	20.7553	28.8701	8.1148	17.7105	29.9855	12.275		36	36	36	38.7	38.7	38.7	115.73	93	Q9H0A0;E7ESU4;E9PMU0;E9PJN6	Q9H0A0;E7ESU4	N-acetyltransferase 10	NAT10	9.1489	1.67e-05	3.41946e-05	II
18.1279	23.1244	4.9965	17.4463	24.3694	6.9231	16.2084	25.1868	8.9784		6	6	6	7.7	7.7	7.7	120.97	7	Q03701	Q03701	CCAAT/enhancer-binding protein zeta	CEBPZ	6.966	1.67315e-05	3.41946e-05	II
21.3909	30.7475	9.3566	22.47	30.9499	8.4799	17.4195	31.4607	14.0412		25	25	25	44.6	44.6	44.6	61.992	142	Q9BVP2;Q9BVP2-2;C9JZT7;B4DMU5;C9JYH9;Q9P2Q2;Q5T376;F8WAN4	Q9BVP2;Q9BVP2-2	Guanine nucleotide-binding protein-like 3	GNL3	10.6259	1.6766e-05	3.41946e-05	II
18.4438	24.3675	5.9237	18.108	24.1673	6.0593	18.9488	23.2809	4.3321		1	1	1	2.3	2.3	2.3	78.395	3	Q9HB58;Q9HB58-4;E7ER70;Q9HB58-2;Q9HB58-5;G5E9C0;Q9HB58-3;Q9HB58-7;Q9HB58-6	Q9HB58;Q9HB58-4;E7ER70;Q9HB58-2;Q9HB58-5;G5E9C0;Q9HB58-3;Q9HB58-7;Q9HB58-6	Sp110 nuclear body protein	SP110	5.43837	1.7059e-05	3.46554e-05	II
21.2943	28.9373	7.643	18.1555	28.5629	10.4074	21.7646	29.7792	8.0146		9	9	9	24	24	24	31.3	27	O75494;O75494-3;O75494-4;O75494-5;Q5JRI1;Q5JRI3;O75494-2;Q8WXF0	O75494;O75494-3;O75494-4;O75494-5;Q5JRI1;Q5JRI3;O75494-2	Serine/arginine-rich splicing factor 10	SRSF10	8.68833	1.71937e-05	3.4792e-05	II
15.5486	24.0889	8.5403	17.9356	24.3903	6.4547	18.2144	25.3253	7.1109		7	7	7	25.4	25.4	25.4	43.395	14	Q9HC52;C9J6K3;C9JM54	Q9HC52;C9J6K3	Chromobox protein homolog 8	CBX8	7.36863	1.78167e-05	3.59118e-05	II
17.4583	23.7859	6.3276	18.3769	25.568	7.1911	18.8753	26.2564	7.3811		9	9	9	15.8	15.8	15.8	67.889	17	Q96K58;C9JHH8;C9JCJ0;C9JG35	Q96K58;C9JHH8	Zinc finger protein 668	ZNF668	6.9666	1.86985e-05	3.75425e-05	II
17.7649	23.7387	5.9738	17.6316	22.766	5.1344	17.633	25.0244	7.3914		7	7	7	2.7	2.7	2.7	431.76	8	Q03164;Q03164-2;E9PQG7;E9PR05;H7BYJ6	Q03164;Q03164-2;E9PQG7;E9PR05	Histone-lysine N-methyltransferase 2A;MLL cleavage product N320;MLL cleavage product C180	KMT2A	6.16653	1.90877e-05	3.81753e-05	II
16.746	22.7093	5.9633	17.3206	24.3028	6.9822	18.2943	24.2606	5.9663		4	4	4	14.3	14.3	14.3	48.379	6	Q8NFW8;Q8NFW8-2;F5H296;F5GYM0	Q8NFW8;Q8NFW8-2	N-acylneuraminate cytidylyltransferase	CMAS	6.30393	1.92052e-05	3.82622e-05	II
18.2922	23.8285	5.5363	18.6309	23.0845	4.4536	17.6267	24.5148	6.8881		4	4	4	9	9	9	66.481	5	Q9Y232;Q9Y232-2;Q9Y232-3;Q9Y232-4;C9JQG7;Q9Y6F7;Q9Y6F8;Q9Y6F8-2;C9JMH9	Q9Y232;Q9Y232-2;Q9Y232-3;Q9Y232-4;C9JQG7	Chromodomain Y-like protein	CDYL	5.626	1.94862e-05	3.86726e-05	II
17.4211	28.8812	11.4601	18.8465	27.4696	8.6231	18.6279	29.6528	11.0249		9	9	2	52.2	52.2	8.1	29.73	33	Q7Z7K6-3;Q7Z7K6-2	Q7Z7K6-3	Centromere protein V	CENPV	10.3694	2.03098e-05	4.01526e-05	II
17.5012	23.8058	6.3046	18.7523	25.264	6.5117	19.2115	25.1864	5.9749		7	7	7	13.9	13.9	13.9	80.762	11	P78563;P78563-3;P78563-2;P78563-4;G5E9B4	P78563;P78563-3;P78563-2;P78563-4;G5E9B4	Double-stranded RNA-specific editase 1	ADARB1	6.26373	2.06092e-05	4.0589e-05	II
18.7221	23.7243	5.0022	19.3553	24.9516	5.5963	17.9251	25.364	7.4389		5	5	5	5.7	5.7	5.7	136.06	9	P55265;P55265-5;P55265-4;E7ENU4;P55265-3;H0YCK3;P55265-2	P55265;P55265-5;P55265-4;E7ENU4;P55265-3;H0YCK3;P55265-2	Double-stranded RNA-specific adenosine deaminase	ADAR	6.01247	2.1816e-05	4.28025e-05	II
17.1402	22.4994	5.3592	18.027	23.1293	5.1023	16.9135	24.3492	7.4357		4	4	4	8.2	8.2	8.2	85.652	6	Q9ULW0;Q96RR5	Q9ULW0;Q96RR5	Targeting protein for Xklp2	TPX2;HCA90	5.96573	2.28506e-05	4.46626e-05	II
17.0291	21.6314	4.6023	17.249	23.1567	5.9077	16.8178	23.4324	6.6146		4	4	4	5.6	5.6	5.6	121.68	5	O00159;O00159-3;O00159-2;F5H6E2;I3L4D4;I3L501;I3L3Y6;I3L204;I3L168;I3L3F5	O00159;O00159-3;O00159-2;F5H6E2;I3L4D4;I3L501;I3L3Y6;I3L204;I3L168;I3L3F5	Unconventional myosin-Ic	MYO1C	5.7082	2.34421e-05	4.56457e-05	II
17.8532	22.939	5.0858	18.6461	22.9858	4.3397	17.5142	23.1734	5.6592		2	2	2	6.8	6.8	6.8	49.203	1	P17980;E9PM69;E9PS45;E9PN50;E9PMD8;E9PKD5	P17980;E9PM69;E9PS45;E9PN50;E9PMD8;E9PKD5	26S protease regulatory subunit 6A	PSMC3	5.02823	2.37318e-05	4.60361e-05	II
16.4015	22.0711	5.6696	15.0694	23.3017	8.2323	17.4607	23.6221	6.1614		2	2	2	15.8	15.8	15.8	22.826	3	Q9NRW3	Q9NRW3	DNA dC->dU-editing enzyme APOBEC-3C	APOBEC3C	6.68777	2.46085e-05	4.7558e-05	II
15.7899	23.2222	7.4323	18.3671	23.3635	4.9964	17.0019	24.1905	7.1886		3	3	3	9.4	9.4	9.4	58.449	5	O43172;O43172-2	O43172;O43172-2	U4/U6 small nuclear ribonucleoprotein Prp4	PRPF4	6.5391	2.47291e-05	4.76128e-05	II
16.2243	23.018	6.7937	18.1722	23.4694	5.2972	16.1655	25.117	8.9515		2	2	2	24.4	24.4	24.4	9.7251	5	P62306	P62306	Small nuclear ribonucleoprotein F	SNRPF	7.01413	2.50396e-05	4.80314e-05	II
21.433	30.0219	8.5889	23.5327	30.3044	6.7717	18.8766	30.5782	11.7016		14	12	12	49.9	43.4	43.4	45.671	93	P52597	P52597	Heterogeneous nuclear ribonucleoprotein F;Heterogeneous nuclear ribonucleoprotein F, N-terminally processed	HNRNPF	9.02073	2.65011e-05	5.06465e-05	II
17.0526	22.1679	5.1153	17.9956	22.5764	4.5808	16.8043	22.2519	5.4476		1	1	1	2.4	2.4	2.4	70.182	1	Q9UBU9;E9PLA7;Q9UBU9-2;E9PIN3	Q9UBU9;E9PLA7;Q9UBU9-2;E9PIN3	Nuclear RNA export factor 1	NXF1	5.0479	2.66871e-05	5.08138e-05	II
19.9552	30.5672	10.612	18.4103	30.9935	12.5832	23.6672	30.4418	6.7746		20	20	20	60.6	60.6	60.6	37.429	88	P22626;P22626-2	P22626;P22626-2	Heterogeneous nuclear ribonucleoproteins A2/B1	HNRNPA2B1	9.98993	2.87099e-05	5.44644e-05	II
17.2837	23.2176	5.9339	17.2866	23.5203	6.2337	18.1976	25.7042	7.5066		6	6	6	9.3	9.3	9.3	105.43	7	Q9NQS7;Q9NQS7-2;E9PM67	Q9NQS7;Q9NQS7-2	Inner centromere protein	INCENP	6.55807	2.88343e-05	5.45e-05	II
18.5369	25.3268	6.7899	19.8382	25.4926	5.6544	16.394	26.2021	9.8081		3	3	3	26.3	26.3	26.3	8.496	4	P62308;Q49AN9;F5H013;A8MWD9;C9JVQ0	P62308;Q49AN9;F5H013;A8MWD9	Small nuclear ribonucleoprotein G;Small nuclear ribonucleoprotein G-like protein	SNRPG	7.41747	2.8977e-05	5.45699e-05	II
17.7252	24.3436	6.6184	17.5327	23.8034	6.2707	14.994	26.4294	11.4354		7	7	7	17.5	17.5	17.5	62.608	10	P38432	P38432	Coilin	COIL	8.10817	2.9123e-05	5.46453e-05	II
17.3416	23.6339	6.2923	19.1211	24.1953	5.0742	16.5404	25.0546	8.5142		1	1	1	9.6	9.6	9.6	14.585	3	Q9Y3B4	Q9Y3B4	Pre-mRNA branch site protein p14	SF3B14	6.6269	3.02961e-05	5.66286e-05	II
16.6741	23.495	6.8209	18.8977	24.0662	5.1685	16.5435	25.3452	8.8017		1	1	1	4.9	4.9	4.9	23.753	3	Q9BWT6;D6RCT6;D6RIA0;D6R9E3	Q9BWT6;D6RCT6;D6RIA0;D6R9E3	Meiotic nuclear division protein 1 homolog	MND1	6.93037	3.03995e-05	5.66286e-05	II
20.1639	25.3655	5.2016	19.8178	26.0145	6.1967	17.4609	25.9364	8.4755		8	7	7	14.6	13.4	13.4	76.149	10	P23246;P23246-2;H0Y9K7	P23246;P23246-2	Splicing factor, proline- and glutamine-rich	SFPQ	6.6246	3.12723e-05	5.80449e-05	II
20.4735	26.646	6.1725	15.6056	27.0636	11.458	17.6607	27.8204	10.1597		15	15	15	35.6	35.6	35.6	80.301	31	Q9BSC4;Q9BSC4-4;Q9BSC4-2;F5H6G7;H7C1Z3;Q9BSC4-3	Q9BSC4;Q9BSC4-4;Q9BSC4-2;F5H6G7	Nucleolar protein 10	NOL10	9.2634	3.20965e-05	5.93612e-05	II
18.2477	23.4131	5.1654	18.645	24.6779	6.0329	16.3292	25.3251	8.9959		7	7	7	15.5	15.5	15.5	74.138	8	Q9NPI1;Q9NPI1-2;I3L4V5	Q9NPI1;Q9NPI1-2	Bromodomain-containing protein 7	BRD7	6.7314	3.27889e-05	6.04252e-05	II
17.279	22.9253	5.6463	18.5956	23.3886	4.793	18.2668	24.5097	6.2429		4	2	1	8.3	3.7	2.3	70.051	3	P08107;P08107-2;F8VZJ4;E7EP11;E7EP94	P08107;P08107-2;F8VZJ4;E7EP11;E7EP94	Heat shock 70 kDa protein 1A/1B	HSPA1A	5.56073	3.43609e-05	6.30968e-05	II
16.9314	22.4824	5.551	17.3749	21.6134	4.2385	17.7208	22.3627	4.6419		2	2	2	5	5	5	66.999	0	Q9H8M2;Q9H8M2-6;Q9H8M2-3;Q9H8M2-1;Q9H8M2-2	Q9H8M2;Q9H8M2-6;Q9H8M2-3;Q9H8M2-1;Q9H8M2-2	Bromodomain-containing protein 9	BRD9	4.81047	3.45223e-05	6.31684e-05	II
16.179	24.9382	8.7592	18.5519	24.8488	6.2969	17.009	25.7138	8.7048		128	1	1	59.4	0.6	0.6	319.44	4	P46013-2	P46013-2	Antigen KI-67	MKI67	7.9203	3.46954e-05	6.32609e-05	II
20.7429	25.4136	4.6707	17.6519	26.0396	8.3877	18.0253	26.6857	8.6604		6	6	6	11.1	11.1	11.1	102.33	24	Q8IYB3;A9Z1X7;Q8IYB3-2;E9PCT1;M0R088;M0R1E7;M0QXG5;B4DED5	Q8IYB3;A9Z1X7;Q8IYB3-2;E9PCT1;M0R088	Serine/arginine repetitive matrix protein 1	SRRM1	7.2396	3.50067e-05	6.36037e-05	II
17.4372	21.6507	4.2135	17.52	22.3517	4.8317	16.3381	22.5677	6.2296		6	1	1	12.3	2.8	2.8	56.678	3	Q08170	Q08170	Serine/arginine-rich splicing factor 4	SRSF4	5.0916	3.53097e-05	6.39292e-05	II
18.5704	23.8127	5.2423	18.6479	24.7087	6.0608	18.4298	26.7974	8.3676		20	20	17	5.8	5.8	4.8	531.78	25	Q15149;Q15149-4;Q15149-2;Q15149-6;Q15149-9;Q15149-7;Q15149-8;Q15149-5;Q15149-3;E9PMV1;E9PPU0;Q9UPN3;E9PQ28;E9PIA2;E9PKG0;Q9UPN3-5;H3BPE1;H3BQK9	Q15149;Q15149-4;Q15149-2;Q15149-6;Q15149-9;Q15149-7;Q15149-8;Q15149-5;Q15149-3	Plectin	PLEC	6.5569	3.5897e-05	6.47652e-05	II
15.9924	25.0871	9.0947	19.786	25.2762	5.4902	16.8773	25.2914	8.4141		5	5	5	10.1	10.1	10.1	75.235	9	Q2TB10;C9JHX9;C9JLY3;C9K0M9	Q2TB10	Zinc finger protein 800	ZNF800	7.66633	3.68233e-05	6.6205e-05	II
16.7166	21.6198	4.9032	16.9935	21.8216	4.8281	17.5661	22.8831	5.317		2	2	2	3.9	3.9	3.9	95.05	4	O15381;E7ERY0;F8W938;O15381-3;O15381-4;H0Y8B6;O15381-2;O15381-5	O15381;E7ERY0;F8W938;O15381-3;O15381-4;H0Y8B6;O15381-2;O15381-5	Nuclear valosin-containing protein-like	NVL	5.0161	3.8501e-05	6.8981e-05	II
16.5331	25.6983	9.1652	18.3975	23.4886	5.0911	15.7847	23.4145	7.6298		4	4	4	4.6	4.6	4.6	102	4	Q7KZF4;H7C597	Q7KZF4;H7C597	Staphylococcal nuclease domain-containing protein 1	SND1	7.29537	3.92926e-05	7.01556e-05	II
16.7652	23.4546	6.6894	17.4215	22.4466	5.0251	18.6094	23.6694	5.06		3	3	3	5.5	5.5	5.5	67.497	6	Q9Y2R4;A8MTP9;F5H5G9;K7ELL1;F5H0R7;K7EMK0	Q9Y2R4;A8MTP9	Probable ATP-dependent RNA helicase DDX52	DDX52	5.5915	4.03138e-05	7.17308e-05	II
19.5157	24.7453	5.2296	15.7571	26.4019	10.6448	18.3808	26.0458	7.665		7	7	7	13.2	13.2	13.2	90.254	14	O43290;E9PQI8	O43290	U4/U6.U5 tri-snRNP-associated protein 1	SART1	7.84647	4.26853e-05	7.56894e-05	II
17.0226	23.6042	6.5816	18.0318	23.6887	5.6569	19.2539	23.5015	4.2476		3	3	3	3.9	3.9	3.9	133.94	5	Q7L2E3;Q7L2E3-2;Q7L2E3-3;H7BXY3	Q7L2E3;Q7L2E3-2;Q7L2E3-3;H7BXY3	Putative ATP-dependent RNA helicase DHX30	DHX30	5.49537	4.36002e-05	7.70469e-05	II
18.3974	22.8889	4.4915	18.013	22.9375	4.9245	17.3873	24.7409	7.3536		2	2	2	4.6	4.6	4.6	87.133	5	Q14694;Q14694-3;Q14694-2;H3BQC6;J3KT19	Q14694;Q14694-3;Q14694-2;H3BQC6;J3KT19	Ubiquitin carboxyl-terminal hydrolase 10	USP10	5.58987	4.40018e-05	7.74912e-05	II
16.1662	22.5813	6.4151	16.5406	24.3758	7.8352	18.5783	24.5035	5.9252		4	4	4	6.2	6.2	6.2	83.095	6	Q8ND82;Q9UJJ2	Q8ND82;Q9UJJ2	Zinc finger protein 280C	ZNF280C	6.72517	4.4399e-05	7.79249e-05	II
20.837	26.5005	5.6635	20.5815	26.5303	5.9488	17.7457	28.0438	10.2981		16	16	16	23.4	23.4	23.4	102.45	41	Q15269;C9J544	Q15269	Periodic tryptophan protein 2 homolog	PWP2	7.30347	4.54768e-05	7.95459e-05	II
20.6185	26.9267	6.3082	20.3209	26.8722	6.5513	16.8188	27.3482	10.5294		4	4	4	30.1	30.1	30.1	20.811	13	Q13185;P83916;B8ZZ43;C9JMM0;K7ELA4;B5MD17;J3KS05	Q13185	Chromobox protein homolog 3	CBX3	7.7963	4.62457e-05	8.06176e-05	II
16.4447	26.6375	10.1928	17.8154	23.6739	5.8585	18.3712	23.991	5.6198	+	1	1	1	5.8	5.8	5.8	14.396	1	H3BQG7	H3BQG7		FBXO31	7.2237	4.64054e-05	8.06236e-05	II
18.6259	24.9921	6.3662	18.2854	26.6649	8.3795	20.9217	27.1583	6.2366		11	11	10	26.6	26.6	24.4	63.704	22	O00425;O00425-2;F8WD15;Q9Y6M1;Q9Y6M1-5;Q9Y6M1-6;Q9Y6M1-3;Q9Y6M1-4;Q9Y6M1-1;F8W930	O00425;O00425-2	Insulin-like growth factor 2 mRNA-binding protein 3	IGF2BP3	6.9941	4.83844e-05	8.37797e-05	II
18.3683	24.5203	6.152	19.9383	24.6054	4.6671	16.8846	25.3522	8.4676		4	4	4	17.4	17.4	17.4	45.777	4	Q8TAD8	Q8TAD8	Smad nuclear-interacting protein 1	SNIP1	6.4289	4.86378e-05	8.39367e-05	II
18.0665	22.7876	4.7211	16.2147	22.5931	6.3784	16.1196	24.8839	8.7643		5	5	4	13.1	13.1	10.6	54.12	7	Q9UN86;Q9UN86-2;D6RAC7;D6RB17;D6RBM9;D6REX8;D6RBR0;D6RE13;D6RBW8;D6RGJ4;E5RH00;D6R9X5;D6R9A4	Q9UN86;Q9UN86-2;D6RAC7;D6RB17	Ras GTPase-activating protein-binding protein 2	G3BP2	6.62127	4.89575e-05	8.40292e-05	II
21.8223	27.1514	5.3291	21.7612	27.9444	6.1832	23.3673	27.3867	4.0194		8	8	8	39.4	39.4	39.4	24.663	19	Q9UGY1	Q9UGY1	Nucleolar protein 12	NOL12	5.17723	4.9017e-05	8.40292e-05	II
17.9934	24.9792	6.9858	18.4194	23.6273	5.2079	15.1273	24.5154	9.3881		7	7	7	10.8	10.8	10.8	95.925	9	Q8NE71;Q8NE71-2;H0YGW7;Q5STZ7;F8VQZ0;E9PC67;Q5STZ8	Q8NE71;Q8NE71-2;H0YGW7;Q5STZ7	ATP-binding cassette sub-family F member 1	ABCF1	7.19393	4.93528e-05	8.43247e-05	II
16.7094	24.6227	7.9133	18.0243	22.6216	4.5973	18.4807	23.6214	5.1407		3	3	3	9	9	9	50.646	6	Q9H0S4;Q9H0S4-2	Q9H0S4	Probable ATP-dependent RNA helicase DDX47	DDX47	5.88377	4.97696e-05	8.47561e-05	II
18.8122	22.9608	4.1486	18.7846	24.0842	5.2996	17.4428	23.2996	5.8568		4	2	2	5.2	2.9	2.9	61.829	3	Q92804;K7EPT6;Q92804-2	Q92804;K7EPT6;Q92804-2	TATA-binding protein-associated factor 2N	TAF15	5.10167	5.12442e-05	8.69802e-05	II
16.1543	22.383	6.2287	16.7024	21.6333	4.9309	17.9359	23.1369	5.201		2	2	2	12.6	12.6	12.6	28.772	2	Q9Y696	Q9Y696	Chloride intracellular channel protein 4	CLIC4	5.45353	5.42536e-05	9.17864e-05	II
21.3062	27.7738	6.4676	16.724	28.051	11.327	15.9645	27.239	11.2745		8	7	7	26.5	24.2	24.2	38.434	11	Q14103;Q14103-3;H0Y8G5;H0YA96;Q14103-4;B4DTC3;Q14103-2;D6RAF8;D6RF44;D6RBQ9;D6RD83;F5H6R6	Q14103;Q14103-3;H0Y8G5;H0YA96;Q14103-4;B4DTC3;Q14103-2;D6RAF8;D6RF44;D6RBQ9	Heterogeneous nuclear ribonucleoprotein D0	HNRNPD	9.6897	5.53999e-05	9.34195e-05	II
16.5646	22.0335	5.4689	18.3418	23.0105	4.6687	16.1262	23.3846	7.2584		2	2	2	5.2	5.2	5.2	54.416	5	P26196	P26196	Probable ATP-dependent RNA helicase DDX6	DDX6	5.79867	5.63128e-05	9.46495e-05	II
17.9915	21.9447	3.9532	17.3626	24.5934	7.2308	17.3822	23.9437	6.5615		6	6	6	17.8	17.8	17.8	66.205	5	Q9UGN5;G3V167;Q9UGN5-2;H0YH02	Q9UGN5;G3V167;Q9UGN5-2	Poly [ADP-ribose] polymerase 2	PARP2	5.91517	5.72985e-05	9.59936e-05	II
19.0591	23.2423	4.1832	19.0986	22.8695	3.7709	18.6916	23.5032	4.8116		4	4	4	6.5	6.5	6.5	69.412	8	P15311;P26038;P35241;E7EQR4;A7YIJ8;F5H1A7;E9PQ82;E9PNV3;P35241-3	P15311;P26038;P35241;E7EQR4;A7YIJ8;F5H1A7	Ezrin;Moesin;Radixin	EZR;MSN;RDX	4.25523	5.78601e-05	9.6347e-05	II
22.7181	30.8737	8.1556	20.8157	31.2002	10.3845	15.9376	31.089	15.1514		23	23	4	50.3	50.3	8.5	39.594	127	P51991;H7C1J8	P51991	Heterogeneous nuclear ribonucleoprotein A3	HNRNPA3	11.2305	5.78829e-05	9.6347e-05	II
17.4404	22.5987	5.1583	18.5583	24.4037	5.8454	18.8164	23.8155	4.9991		2	2	2	25.4	25.4	25.4	15.199	4	O00488;A9J4F5	O00488;A9J4F5	Zinc finger protein 593	ZNF593	5.33427	6.27228e-05	0.000103862	II
21.4922	31.5246	10.0324	22.8884	31.7666	8.8782	15.9304	31.8602	15.9298		29	29	29	33.2	33.2	33.2	76.613	173	P19338;H7BY16;C9JYW2;C9JLB1;C9J1H7;C9JWL1	P19338;H7BY16	Nucleolin	NCL	11.6135	6.28002e-05	0.000103862	II
19.3253	23.1798	3.8545	17.3622	24.1372	6.775	16.9344	25.2901	8.3557		5	5	5	3.7	3.7	3.7	201.56	4	Q7Z6E9;Q7Z6E9-2;Q7Z6E9-4;H3BUN0;H3BSK8;Q7Z6E9-3;I3L3Y2	Q7Z6E9;Q7Z6E9-2;Q7Z6E9-4	E3 ubiquitin-protein ligase RBBP6	RBBP6	6.3284	6.43085e-05	0.000105738	II
19.4	25.1854	5.7854	16.5373	24.2369	7.6996	16.6561	27.7068	11.0507		16	16	16	9.2	9.2	9.2	242.37	21	Q9H583;Q5T3Q7;Q6P664	Q9H583;Q5T3Q7	HEAT repeat-containing protein 1	HEATR1	8.17857	6.43447e-05	0.000105738	II
16.8649	27.604	10.7391	17.6695	28.2502	10.5807	22.0462	28.3775	6.3313		21	21	21	31.8	31.8	31.8	73.584	63	Q15397	Q15397	Pumilio domain-containing protein KIAA0020	KIAA0020	9.21703	6.49113e-05	0.000106331	II
26.0875	29.9796	3.8921	24.5328	29.9747	5.4419	24.016	31.1545	7.1385		11	11	11	38.8	38.8	38.8	32.575	78	P06748;P06748-2;P06748-3;E5RI98;E5RGW4	P06748;P06748-2;P06748-3	Nucleophosmin	NPM1	5.49083	6.5978e-05	0.000107736	II
17.3119	25.2357	7.9238	18.0818	25.2902	7.2084	18.059	22.3535	4.2945		4	4	4	13.6	13.6	13.6	53.542	3	Q05519;Q5T760;Q05519-2;B4DWT1;B4DTC1;Q5T757	Q05519;Q5T760;Q05519-2;B4DWT1;B4DTC1	Serine/arginine-rich splicing factor 11	SRSF11	6.47557	6.7019e-05	0.000109091	II
17.4707	22.772	5.3013	19.0403	22.7798	3.7395	17.7848	23.9228	6.138		3	3	3	16.4	16.4	16.4	28.068	3	Q9Y224;G3V4C6;H0YJB9;G3V4E7	Q9Y224;G3V4C6;H0YJB9	UPF0568 protein C14orf166	C14orf166	5.0596	6.86222e-05	0.000111349	II
18.1367	23.229	5.0923	19.3656	23.3857	4.0201	17.8837	24.9653	7.0816		4	4	4	15.4	15.4	15.4	28.669	8	Q9P031;F8VNY5	Q9P031	Thyroid transcription factor 1-associated protein 26	CCDC59	5.398	6.91386e-05	0.000111704	II
15.935	23.6176	7.6826	18.8604	22.9166	4.0562	15.7488	24.1406	8.3918		1	1	1	1.1	1.1	1.1	139.27	3	Q9H7N4	Q9H7N4	Splicing factor, arginine/serine-rich 19	SCAF1	6.7102	6.92739e-05	0.000111704	II
19.0606	24.4368	5.3762	17.6431	24.0357	6.3926	16.1432	27.0982	10.955		9	9	9	14.2	14.2	14.2	101.43	15	Q7Z2W4;Q7Z2W4-2;C9J6P4;Q7Z2W4-3;Q7Z2W4-5;H7C5K1;Q7Z2W4-4	Q7Z2W4;Q7Z2W4-2;C9J6P4;Q7Z2W4-3	Zinc finger CCCH-type antiviral protein 1	ZC3HAV1	7.5746	7.01138e-05	0.000112706	II
16.2089	22.4049	6.196	18.0614	22.8757	4.8143	17.1345	21.5416	4.4071		2	2	2	1.3	1.3	1.3	184.64	3	P51532;P51531;F6XE55;F6XDY1;F6UH26;B1ALG1;B1ALG2;F6XG14;B1ALF6;H0YGM3;P51531-2;P51532-5;P51532-2;P51532-3;P51532-4;Q9HBD4	P51532;P51531;F6XE55;F6XDY1;F6UH26;B1ALG1;B1ALG2;F6XG14;B1ALF6;H0YGM3;P51531-2;P51532-5;P51532-2;P51532-3;P51532-4;Q9HBD4	Transcription activator BRG1;Probable global transcription activator SNF2L2	SMARCA4;SMARCA2	5.13913	7.6368e-05	0.000122308	II
16.8569	27.351	10.4941	22.1416	28.4101	6.2685	18.9641	28.8821	9.918		15	15	15	45.3	45.3	45.3	46.671	36	Q9GZR2;Q9GZR2-2	Q9GZR2	RNA exonuclease 4	REXO4	8.89353	7.65608e-05	0.000122308	II
17.8693	22.1796	4.3103	18.2936	23.4783	5.1847	18.7073	24.1395	5.4322		5	5	5	25.2	25.2	25.2	29.172	6	Q14331;E9PRR7;Q9BZ01;E9PLY7;H0YEZ2;F5H5R5	Q14331;E9PRR7	Protein FRG1	FRG1	4.97573	8.14838e-05	0.000129771	II
17.5	22.4753	4.9753	18.4334	24.079	5.6456	17.5746	25.8181	8.2435		6	6	6	7.2	7.2	7.2	121	9	P27816;P27816-4;E9PGM5;P27816-2;P27816-6;E7EVA0;H0Y2V1;F8W9U4;P27816-5;B4DSQ1;H7C4C5;B9ZVR1;B5MEG9	P27816;P27816-4;E9PGM5;P27816-2;P27816-6;E7EVA0;H0Y2V1;F8W9U4;P27816-5;B4DSQ1;H7C4C5;B9ZVR1;B5MEG9	Microtubule-associated protein 4;Microtubule-associated protein	MAP4	6.28813	8.61313e-05	0.000136487	II
16.6305	22.0575	5.427	15.4494	22.6075	7.1581	18.1803	23.9118	5.7315		2	2	2	14	14	14	23.489	2	P51149;C9J592	P51149;C9J592	Ras-related protein Rab-7a	RAB7A	6.10553	8.62303e-05	0.000136487	II
25.4886	29.278	3.7894	24.4161	28.9271	4.511	23.7348	29.2957	5.5609		15	15	10	33.1	33.1	25	39.586	52	Q13247;Q13247-3;Q13247-2;F6T1J1	Q13247;Q13247-3	Serine/arginine-rich splicing factor 6	SRSF6	4.62043	9.02206e-05	0.000142364	II
18.0949	22.7692	4.6743	18.3088	23.06	4.7512	19.4255	23.1205	3.695		1	1	1	5	5	5	28.768	1	P12004	P12004	Proliferating cell nuclear antigen	PCNA	4.3735	9.04948e-05	0.000142364	II
18.4228	22.7763	4.3535	16.8231	24.4271	7.604	17.4601	26.6573	9.1972		11	11	11	25.5	25.5	25.5	70.193	19	Q9NYH9;J3QSA7;J3KRR8	Q9NYH9	U3 small nucleolar RNA-associated protein 6 homolog	UTP6	7.05157	9.15309e-05	0.000143347	II
16.051	23.594	7.543	18.6834	23.0958	4.4124	17.6337	25.8177	8.184		6	6	6	7.2	7.2	7.2	123.51	7	Q6PKG0;Q6PKG0-3;E5RH50;H0YC73;H0YBW1;Q659C4;H0YAX9;H0YC33;Q659C4-7;Q659C4-6;Q659C4-5;Q659C4-9;Q659C4-2	Q6PKG0;Q6PKG0-3;E5RH50	La-related protein 1	LARP1	6.71313	9.18952e-05	0.000143347	II
22.6649	26.3834	3.7185	22.3806	26.5676	4.187	21.1236	26.7248	5.6012		6	6	4	25.6	25.6	16.9	37.497	16	Q15365	Q15365	Poly(rC)-binding protein 1	PCBP1	4.50223	9.1953e-05	0.000143347	II
18.4459	22.09	3.6441	18.1361	23.7844	5.6483	17.0238	24.6259	7.6021		6	6	6	8.1	8.1	8.1	100.45	7	Q9BZJ0;Q9BZJ0-2;Q9BZJ0-3;Q5JY65	Q9BZJ0;Q9BZJ0-2;Q9BZJ0-3;Q5JY65	Crooked neck-like protein 1	CRNKL1	5.6315	9.77948e-05	0.000151994	II
17.4997	23.2333	5.7336	19.62	24.7492	5.1292	16.8955	25.8611	8.9656		6	6	6	11.2	11.2	11.2	90.071	6	Q5VWQ0;H0YDA9;Q5VWQ0-4	Q5VWQ0	Round spermatid basic protein 1	RSBN1	6.60947	9.84235e-05	0.000152512	II
17.8658	22.7216	4.8558	19.0896	23.9785	4.8889	16.3805	23.5407	7.1602		5	5	5	5.3	5.3	5.3	140.47	5	P26640;H0Y4A6;B0V043;B4DZ61;E7EVJ6;Q5SP20	P26640;H0Y4A6;B0V043	Valine--tRNA ligase	VARS	5.63497	9.90836e-05	0.000153075	II
16.6495	21.7436	5.0941	18.5545	22.5393	3.9848	17.1389	22.8889	5.75		3	3	3	9.1	9.1	9.1	65.009	4	Q9H4L4;J3KNH7;J3KSF5;J3QRE4;J3QL36	Q9H4L4;J3KNH7	Sentrin-specific protease 3	SENP3	4.94297	0.000102115	0.000157287	II
17.4709	23.5776	6.1067	20.0566	24.1751	4.1185	18.0257	23.9946	5.9689		3	3	3	7.8	7.8	7.8	51.156	4	Q9Y230;M0R0Y3;B3KQ59;M0QXI6	Q9Y230;M0R0Y3;B3KQ59;M0QXI6	RuvB-like 2	RUVBL2	5.39803	0.000102812	0.00015789	II
17.241	26.5901	9.3491	17.1038	26.6306	9.5268	21.5534	26.4084	4.855		4	4	4	21.5	21.5	21.5	19.621	19	Q9UHA3;H3BMQ2	Q9UHA3;H3BMQ2	Probable ribosome biogenesis protein RLP24	RSL24D1	7.9103	0.000106523	0.000163103	II
16.5109	29.2461	12.7352	21.6098	29.8336	8.2238	22.296	29.759	7.463		18	18	18	44.6	44.6	44.6	51.556	72	P08621;P08621-2;P08621-3;P08621-4;M0QYR1;M0QX04	P08621;P08621-2;P08621-3	U1 small nuclear ribonucleoprotein 70 kDa	SNRNP70	9.474	0.000108866	0.000166198	II
18.9151	22.178	3.2629	17.6312	23.5069	5.8757	16.9201	22.7433	5.8232		3	3	3	2.8	2.8	2.8	183.16	3	P26358;P26358-2;P26358-3;F5GX68;K7ENW7	P26358;P26358-2;P26358-3;F5GX68;K7ENW7	DNA (cytosine-5)-methyltransferase 1;Cytosine-specific methyltransferase	DNMT1	4.98727	0.000112177	0.000170747	II
18.0707	22.4661	4.3954	17.3832	22.0277	4.6445	16.789	24.6843	7.8953		4	4	4	12.7	12.7	12.7	55.21	5	Q9Y3I0;E7EQS9	Q9Y3I0;E7EQS9	tRNA-splicing ligase RtcB homolog	C22orf28;RTCB	5.64507	0.00011523	0.000174879	II
26.6771	30.378	3.7009	25.7427	30.2109	4.4682	24.6489	30.299	5.6501		33	33	33	44.1	44.1	44.1	90.725	130	P11387;Q969P6;Q969P6-2;E5RIC7;E5RJ95;E5RFS0;E5RJ33;H0YBR3;H0YAR3;H0YC03;E5RGE7;E5RGR4;E5RFE3;E5RGR2	P11387	DNA topoisomerase 1	TOP1	4.6064	0.000121126	0.000182926	II
16.916	22.8708	5.9548	18.755	22.9548	4.1998	18.2188	25.1655	6.9467		3	3	3	16.9	16.9	16.9	26.396	4	Q9Y3Y2;Q9Y3Y2-4;Q9Y3Y2-3;Q5T7Y7	Q9Y3Y2;Q9Y3Y2-4;Q9Y3Y2-3	Chromatin target of PRMT1 protein	CHTOP	5.70043	0.000121241	0.000182926	II
22.532	30.9951	8.4631	23.1635	31.3869	8.2234	16.4154	31.9995	15.5841		20	20	20	78.5	78.5	78.5	35.076	129	P63244;J3KPE3;D6RAC2;H0YAF8;H0Y8W2;D6REE5;H0YAM7;D6RHH4;D6R9Z1;D6R9L0;D6RFX4;D6RF23;D6RBD0;D6RFZ9;H0Y8R5;D6RAU2;E9PD14;H0Y9P0;D6RHJ5;D6RGK8;D6R909;D6RDI0	P63244;J3KPE3;D6RAC2;H0YAF8;H0Y8W2;D6REE5;H0YAM7;D6RHH4;D6R9Z1;D6R9L0;D6RFX4	Guanine nucleotide-binding protein subunit beta-2-like 1	GNB2L1	10.7569	0.000124685	0.000187572	II
18.2142	24.9674	6.7532	21.3435	25.8909	4.5474	17.6425	26.4289	8.7864		11	11	11	24	24	24	65.521	23	O60508;Q5SRN1;H0Y7P6;Q5SRM9	O60508;Q5SRN1	Pre-mRNA-processing factor 17	CDC40	6.69567	0.000138415	0.000207622	II
19.5752	23.6366	4.0614	16.0955	23.2164	7.1209	16.7652	24.2751	7.5099		5	5	5	6	6	6	119.91	8	Q9Y5B9;G3V5A4;G3V401;G3V2X0	Q9Y5B9	FACT complex subunit SPT16	SUPT16H	6.23073	0.000141485	0.000211612	II
18.7961	22.5627	3.7666	16.9775	21.9795	5.002	17.6719	23.7598	6.0879		2	2	2	7.6	7.6	7.6	46.895	3	Q9NW64;Q9NW64-2;F5GWK3;E5RJW4;E5RHA8	Q9NW64;Q9NW64-2;F5GWK3;E5RJW4;E5RHA8	Pre-mRNA-splicing factor RBM22	RBM22	4.95217	0.000145036	0.000216296	II
17.2848	23.9394	6.6546	18.4242	24.4878	6.0636	19.6691	22.7872	3.1181		2	2	2	1.5	1.5	1.5	147.25	6	P08575;E9PMF8;P08575-2;E9PC28;B1ALS2;I3L4L4;E9PKH0	P08575;E9PMF8;P08575-2;E9PC28;B1ALS2;I3L4L4;E9PKH0	Receptor-type tyrosine-protein phosphatase C	PTPRC	5.27877	0.000148488	0.000220806	II
16.756	21.8646	5.1086	18.1945	21.7205	3.526	15.526	21.9568	6.4308		1	1	1	5.8	5.8	5.8	21.298	3	P01112;P01116;P01111;P01116-2;G3V4K2;G3V5T7;P01112-2	P01112;P01116;P01111;P01116-2;G3V4K2;G3V5T7;P01112-2	GTPase HRas;GTPase HRas, N-terminally processed;GTPase KRas;GTPase KRas, N-terminally processed;GTPase NRas	HRAS;KRAS;NRAS	5.0218	0.000149567	0.000221771	II
15.566	22.8909	7.3249	18.7411	22.9344	4.1933	17.9083	23.2738	5.3655		3	3	3	11.9	11.9	11.9	27.296	3	Q9H1E3;Q9H1E3-2	Q9H1E3	Nuclear ubiquitous casein and cyclin-dependent kinase substrate 1	NUCKS1	5.6279	0.000151339	0.000223757	II
22.7252	28.8863	6.1611	17.8748	29.0081	11.1333	22.6185	29.7866	7.1681		13	13	13	26.9	26.9	26.9	51.84	55	O43818	O43818	U3 small nucleolar RNA-interacting protein 2	RRP9	8.15417	0.00015504	0.000228573	II
20.9471	24.6416	3.6945	17.5936	24.843	7.2494	17.6665	25.2222	7.5557		3	3	3	7.9	7.9	7.9	51.466	3	O95232;B4DJ96;J3KPP4;D6RHH0;D6RDI2	O95232;B4DJ96;J3KPP4	Luc7-like protein 3	LUC7L3	6.16653	0.000158473	0.000232969	II
20.4386	23.8278	3.3892	17.2396	25.1582	7.9186	16.8675	25.0042	8.1367		3	3	1	11.3	11.3	4.8	40.532	5	P08754	P08754	Guanine nucleotide-binding protein G(k) subunit alpha	GNAI3	6.4815	0.000161901	0.000237333	III
24.4375	27.8917	3.4542	22.5871	27.5589	4.9718	22.0684	28.3084	6.24		11	11	11	35.2	35.2	35.2	53.5	44	P26368;P26368-2;K7ENG2;K7ELP8	P26368;P26368-2;K7ENG2	Splicing factor U2AF 65 kDa subunit	U2AF2	4.88867	0.000163112	0.00023843	III
17.6705	21.278	3.6075	18.472	22.3318	3.8598	17.4548	22.4291	4.9743		2	2	2	3	3	3	97.169	2	Q14974;F5H4R7;J3KTM9;B7ZAV6	Q14974;F5H4R7;J3KTM9;B7ZAV6	Importin subunit beta-1	KPNB1	4.1472	0.000163891	0.000238892	III
14.9722	25.2268	10.2546	16.9177	25.6078	8.6901	20.5436	26.3848	5.8412		10	10	10	26.7	26.7	26.7	61.494	20	Q13573;G3V3A4;G3V4X8;G3V5R3	Q13573;G3V3A4;G3V4X8	SNW domain-containing protein 1	SNW1	8.26197	0.000164598	0.000239247	III
16.7355	21.7969	5.0614	17.7397	21.9405	4.2008	14.979	21.1894	6.2104		1	1	1	2.9	2.9	2.9	66.526	1	Q6UN15;Q6UN15-4;Q6UN15-3;Q6UN15-5	Q6UN15;Q6UN15-4;Q6UN15-3;Q6UN15-5	Pre-mRNA 3-end-processing factor FIP1	FIP1L1	5.15753	0.000165464	0.000239829	III
22.4657	26.3108	3.8451	22.6366	26.4486	3.812	20.7591	26.3868	5.6277		9	9	9	19.6	19.6	19.6	57.488	17	P78371;F8VQ14;P78371-2;F5GWF6	P78371;F8VQ14;P78371-2;F5GWF6	T-complex protein 1 subunit beta	CCT2	4.42827	0.000169349	0.000244773	III
20.7347	25.1213	4.3866	20.188	25.9012	5.7132	17.17	25.4936	8.3236		6	4	4	26.6	18.1	18.1	38.58	10	Q15366;Q15366-4;Q15366-5;F8VXH9;H3BRU6;B4DLC0;G3V0E8;F8VZX2;B4DXP5;Q15366-6;Q15366-3;Q15366-2;F8W0G4;F8W1G6;P57721;F8VWQ4;J3QT27;F8VRG9;P57721-2;P57721-3;P57721-5;E9PFP8;P57721-4;H3BND9;F8VTZ0;F8VRH0	Q15366;Q15366-4;Q15366-5;F8VXH9;H3BRU6;B4DLC0;G3V0E8;F8VZX2;B4DXP5;Q15366-6;Q15366-3;Q15366-2;F8W0G4;F8W1G6;P57721;F8VWQ4;J3QT27;F8VRG9;P57721-2;P57721-3;P57721-5;E9PFP8;P57721-4	Poly(rC)-binding protein 2;Poly(rC)-binding protein 3	PCBP2;PCBP3	6.14113	0.000171729	0.000247519	III
20.721	27.0233	6.3023	20.9866	27.4543	6.4677	15.8737	27.8818	12.0081		11	11	0	8.8	8.8	0	152.2	28	Q13428-3;Q13428-8	Q13428-3;Q13428-8	Treacle protein	TCOF1	8.25937	0.000172221	0.000247538	III
17.4697	23.8961	6.4264	20.6206	25.5835	4.9629	18.8368	24.7869	5.9501		9	1	1	21	3.9	3.9	44.348	4	Q58FF8	Q58FF8	Putative heat shock protein HSP 90-beta 2	HSP90AB2P	5.7798	0.000174617	0.000250285	III
19.1034	24.4988	5.3954	18.2128	22.9645	4.7517	16.7335	26.7124	9.9789		8	8	8	15.6	15.6	15.6	89.13	10	O75152;E9PQ61;E9PBY7	O75152;E9PQ61	Zinc finger CCCH domain-containing protein 11A	ZC3H11A	6.70867	0.000175315	0.000250588	III
20.0579	23.9453	3.8874	18.0141	23.5954	5.5813	16.5716	24.9694	8.3978		6	6	6	6.4	6.4	6.4	117.36	6	Q7L014;D6RJA6	Q7L014	Probable ATP-dependent RNA helicase DDX46	DDX46	5.9555	0.000181028	0.000257592	III
18.5911	23.3468	4.7557	16.7963	21.8583	5.062	16.7023	25.128	8.4257		5	4	4	9.4	8.1	8.1	77.526	3	P78362;P78362-2;H7C5L6	P78362;P78362-2	SRSF protein kinase 2;SRSF protein kinase 2 N-terminal;SRSF protein kinase 2 C-terminal	SRPK2	6.08113	0.000181213	0.000257592	III
17.0319	25.1684	8.1365	20.9686	25.2815	4.3129	16.26	25.8305	9.5705		8	8	8	22.4	22.4	22.4	57.924	16	P50991;B7Z9L0;B7Z2F4;P50991-2	P50991;B7Z9L0;B7Z2F4;P50991-2	T-complex protein 1 subunit delta	CCT4	7.33997	0.000188255	0.000266867	III
18.8681	22.1338	3.2657	17.9544	25.3935	7.4391	18.1216	25.2447	7.1231		3	3	3	7.8	7.8	7.8	37.335	6	Q9Y388;Q5JY83	Q9Y388;Q5JY83	RNA-binding motif protein, X-linked 2	RBMX2	5.94263	0.000189282	0.000267587	III
18.022	22.0965	4.0745	18.7244	21.9406	3.2162	18.0128	23.6193	5.6065		3	2	2	8.6	6	6	52.164	2	Q13283;E5RIZ6;E5RI46;E5RIF8;E5RH42;Q5HYE9;E5RJU8	Q13283;E5RIZ6;E5RI46;E5RIF8;E5RH42;Q5HYE9;E5RJU8	Ras GTPase-activating protein-binding protein 1	G3BP1;DKFZp313K0921	4.29907	0.000195124	0.000275093	III
18.6627	23.2945	4.6318	19.5177	23.7089	4.1912	16.3508	23.6841	7.3333		1	1	1	7.5	7.5	7.5	17.394	2	P09234	P09234	U1 small nuclear ribonucleoprotein C	SNRPC	5.38543	0.000203983	0.000286798	III
17.4032	22.0694	4.6662	16.3384	22.5664	6.228	18.4994	24.8689	6.3695		5	5	5	7.1	7.1	7.1	126.97	6	Q16531;F5GY55;F5GWI0;F5GZY8;F5H2L3;F5H4N9;F5GYG8;F5H198;F5H7A0;F5H6C5;F5H238;B4DG00	Q16531;F5GY55	DNA damage-binding protein 1	DDB1	5.75457	0.000204779	0.000287136	III
26.9224	30.2483	3.3259	26.8371	30.3312	3.4941	25.8365	30.261	4.4245		10	10	9	35.3	35.3	35.3	27.366	60	Q16629;Q16629-3;Q16629-2;Q16629-4;C9JAB2;F8WEA1	Q16629;Q16629-3;Q16629-2;Q16629-4;C9JAB2	Serine/arginine-rich splicing factor 7	SRSF7	3.74817	0.000206646	0.000288969	III
22.9926	27.4658	4.4732	21.8901	27.3098	5.4197	18.9204	27.9677	9.0473		16	14	14	48.3	42.4	42.4	46.153	30	P60842;J3KT12;P60842-2;J3KTB5;J3QS69;J3KSZ0;J3QL43;Q14240;J3QR64;E7EQG2;Q14240-2;J3QLN6;J3KS25;J3QKZ9;Q9NZE6;J3KTN0;J3QL52;J3KSN7;B4E102;J3KT04;J3KS93;E7EMV8	P60842;J3KT12;P60842-2;J3KTB5;J3QS69;J3KSZ0;J3QL43;Q14240;J3QR64;E7EQG2;Q14240-2	Eukaryotic initiation factor 4A-I;Eukaryotic initiation factor 4A-II	EIF4A1;EIF4A2	6.3134	0.000214118	0.000298607	III
17.0499	23.298	6.2481	18.7763	21.9859	3.2096	18.6824	24.1502	5.4678		2	2	2	4.5	4.5	4.5	70.962	1	Q15326;Q15326-4;B0QZE2;Q15326-2;F6UH50;Q15326-3;E9PE09;E7EV75;F5H449;Q5BJG6;Q15326-5;Q5VUI0;E7ENI9;J3QKD2	Q15326;Q15326-4;B0QZE2;Q15326-2;F6UH50;Q15326-3;E9PE09;E7EV75;F5H449;Q5BJG6;Q15326-5;Q5VUI0;E7ENI9;J3QKD2	Zinc finger MYND domain-containing protein 11	ZMYND11	4.97517	0.000216823	0.000301566	III
16.8806	22.8434	5.9628	18.0492	23.6698	5.6206	19.8393	24.4445	4.6052		6	6	6	6.5	6.5	6.5	109.93	11	Q15020;B7ZKM0;F8VV04;Q15020-2;F8VVK9;H0YHU8;F8VZM2;F8W667	Q15020;B7ZKM0;F8VV04	Squamous cell carcinoma antigen recognized by T-cells 3	SART3	5.3962	0.000220626	0.00030603	III
19.8678	24.118	4.2502	20.0303	25.0028	4.9725	17.4485	23.6886	6.2401		4	4	4	17.2	17.2	17.2	21.429	4	P15153;B1AH77;B1AH80;B1AH78;P63000;P60763;P63000-2;J3KSC4;J3QLK0	P15153;B1AH77;B1AH80;B1AH78;P63000;P60763;P63000-2;J3KSC4;J3QLK0	Ras-related C3 botulinum toxin substrate 2;Ras-related C3 botulinum toxin substrate 1;Ras-related C3 botulinum toxin substrate 3	RAC2;RAC1;RAC3	5.15427	0.000237725	0.000328864	III
20.19	23.0046	2.8146	17.1054	24.3288	7.2234	17.9451	24.4762	6.5311		5	5	5	23.8	23.8	23.8	37.154	9	O43684;J3QT28;O43684-2;J3QSX4;B4DDM6	O43684;J3QT28;O43684-2;J3QSX4;B4DDM6	Mitotic checkpoint protein BUB3	BUB3	5.52303	0.000238611	0.000329206	III
20.6269	23.6526	3.0257	17.1765	24.4389	7.2624	17.8857	24.8159	6.9302		4	4	4	15.9	15.9	15.9	36.112	4	P05198;H0YJS4;G3V4T5	P05198;H0YJS4;G3V4T5	Eukaryotic translation initiation factor 2 subunit 1	EIF2S1	5.73943	0.000248892	0.000342475	III
26.1581	29.3492	3.1911	24.4184	29.1119	4.6935	25.482	29.564	4.082		7	6	6	36.6	36.6	36.6	19.329	31	P84103;B4E241	P84103;B4E241	Serine/arginine-rich splicing factor 3	SRSF3;SFRS3	3.98887	0.000254405	0.000349131	III
15.7556	21.2277	5.4721	17.2278	20.8081	3.5803	16.8508	23.5905	6.7397		6	3	3	8.2	4	4	555.61	3	P58107	P58107	Epiplakin	EPPK1	5.26403	0.000257055	0.000351774	III
17.346	20.6621	3.3161	17.5877	21.9784	4.3907	16.1846	23.266	7.0814		3	2	2	7	5.7	5.7	60.082	3	Q8WVV9;Q5JB52;B7WPG3;Q8WVV9-4;D6W592;H7BXH8;Q8WVV9-3;Q8WVV9-2;C9IYN3	Q8WVV9;Q5JB52;B7WPG3;Q8WVV9-4;D6W592	Heterogeneous nuclear ribonucleoprotein L-like	HNRNPLL;HNRPLL	4.9294	0.000257695	0.000351774	III
16.3732	23.3367	6.9635	19.4665	22.3985	2.932	17.7984	24.149	6.3506		3	3	3	7.5	7.5	7.5	55.4	3	Q8NCA5;E9PH82;Q8NCA5-2;B4DT23;Q52LJ0;C9J3G8;Q52LJ0-2	Q8NCA5;E9PH82;Q8NCA5-2;B4DT23	Protein FAM98A	FAM98A	5.41537	0.000266945	0.00036344	III
22.3438	27.3445	5.0007	22.6686	28.132	5.4634	18.3409	28.1305	9.7896		5	5	5	15.4	15.4	15.4	33.216	14	Q9NWB6;Q9NWB6-2	Q9NWB6;Q9NWB6-2	Arginine and glutamate-rich protein 1	ARGLU1	6.75123	0.000273747	0.000370759	III
20.1811	22.9712	2.7901	18.2233	23.8899	5.6666	17.1882	24.107	6.9188		4	4	4	6	6	6	100.01	6	Q9HCS7;F5H315	Q9HCS7;F5H315	Pre-mRNA-splicing factor SYF1	XAB2	5.12517	0.000274235	0.000370759	III
21.1291	24.4529	3.3238	20.2195	25.6942	5.4747	18.8628	24.1733	5.3105		5	5	5	13	13	13	50.118	9	P26641;B4DTG2;E7EMT2	P26641;B4DTG2	Elongation factor 1-gamma	EEF1G	4.703	0.000274513	0.000370759	III
16.7855	22.1176	5.3321	19.2915	22.4615	3.17	17.0745	23.575	6.5005		3	3	3	6.3	6.3	6.3	82.285	4	P33992;B1AHA9;B1AHB1;B1AHB2	P33992;B1AHA9;B1AHB1	DNA replication licensing factor MCM5	MCM5	5.00087	0.000275195	0.000370759	III
20.8299	24.2222	3.3923	19.1513	23.3389	4.1876	18.5924	24.6649	6.0725		2	2	2	4.2	4.2	4.2	75.378	3	P54136;P54136-2;F5H3T8	P54136;P54136-2;F5H3T8	Arginine--tRNA ligase, cytoplasmic	RARS	4.5508	0.000301767	0.0004055	III
25.2841	30.2331	4.949	26.163	30.7178	4.5548	21.9663	31.2757	9.3094		6	6	2	41.3	41.3	7.9	13.952	35	Q99880;Q99877;Q93079;P58876;O60814;Q99879;Q5QNW6;P62807;P57053;Q5QNW6-2;B4DR52;Q96A08	Q99880;Q99877;Q93079;P58876;O60814;Q99879;Q5QNW6;P62807;P57053;Q5QNW6-2;B4DR52;Q96A08	Histone H2B type 1-L;Histone H2B type 1-N;Histone H2B type 1-H;Histone H2B type 1-D;Histone H2B type 1-K;Histone H2B type 1-M;Histone H2B type 2-F;Histone H2B type 1-C/E/F/G/I;Histone H2B type F-S;Histone H2B;Histone H2B type 1-A	HIST1H2BL;HIST1H2BN;HIST1H2BH;HIST1H2BD;HIST1H2BK;HIST1H2BM;HIST2H2BF;HIST1H2BC;H2BFS;HIST1H2BA	6.27107	0.00030814	0.000412987	III
19.4463	23.5599	4.1136	20.0508	23.4268	3.376	17.3463	23.9719	6.6256		3	3	3	9.6	9.6	9.6	50.75	3	O43670;O43670-2;J3QRS9;O43670-4;J3KS31;O43670-3;J3QS27;J3KTL1;J3KRB6;J3KRW6;H0Y3M2	O43670;O43670-2;J3QRS9;O43670-4;J3KS31;O43670-3	Zinc finger protein 207	ZNF207	4.70507	0.000309608	0.000413879	III
16.5613	21.7241	5.1628	18.1319	21.4068	3.2749	16.2625	20.5662	4.3037		2	2	2	12.5	12.5	12.5	25.035	2	P30041	P30041	Peroxiredoxin-6	PRDX6	4.24713	0.000311751	0.000415668	III
16.2211	22.4892	6.2681	19.614	23.2169	3.6029	16.7361	24.5093	7.7732		3	3	3	14.1	14.1	14.1	42.07	6	Q9H6Y2;D6RGJ8;Q9H6Y2-2;G3V1J0	Q9H6Y2	WD repeat-containing protein 55	WDR55	5.8814	0.000319859	0.000425379	III
15.8631	21.6273	5.7642	18.0603	21.6784	3.6181	17.9405	23.4918	5.5513		3	3	1	7.3	7.3	3.8	47.655	6	Q09028;Q09028-3;Q09028-2;Q16576;Q09028-4;E9PC52;C9JAJ9;E9PNS2;E9PIC4;E9PNS6;H0YEU5;B4DRT0;Q5JP02;H0YCT5;H0YF10;H0YDK2	Q09028;Q09028-3;Q09028-2;Q16576;Q09028-4;E9PC52	Histone-binding protein RBBP4;Histone-binding protein RBBP7	RBBP4;RBBP7	4.97787	0.000330222	0.000438032	III
24.6217	30.2426	5.6209	19.2488	30.2746	11.0258	24.3033	31.1496	6.8463		34	34	34	39.7	39.7	39.7	85.737	116	Q9NW13;Q9NW13-2;C9JAA9;C9JE21;H7C5G8	Q9NW13;Q9NW13-2	RNA-binding protein 28	RBM28	7.831	0.000331577	0.000438702	III
16.62	21.2371	4.6171	17.0956	21.1737	4.0781	16.9675	24.4347	7.4672		4	4	4	12.7	12.7	12.7	63.132	4	Q9NY61;K7ENE9	Q9NY61	Protein AATF	AATF	5.38747	0.000353555	0.000465269	III
15.7467	28.7022	12.9555	17.3318	29.1506	11.8188	23.6221	29.4025	5.7804		19	19	19	38.8	38.8	38.8	52.839	52	P56182;D6RE82	P56182	Ribosomal RNA processing protein 1 homolog A	RRP1	10.1849	0.00035357	0.000465269	III
18.6296	22.9177	4.2881	19.1311	24.9904	5.8593	14.9787	25.1888	10.2101		4	4	4	5.5	5.5	5.5	80.735	7	Q02040;Q02040-2;Q02040-3	Q02040;Q02040-2;Q02040-3	A-kinase anchor protein 17A	AKAP17A	6.78583	0.000354362	0.000465269	III
25.86	29.1835	3.3235	26.3614	29.5162	3.1548	24.5967	29.6408	5.0441		25	25	22	44.6	44.6	41.2	70.897	108	P11142;E9PKE3;P11142-2;E9PN89;E9PNE6;E9PLF4;E9PQQ4;E9PQK7;E9PK54;A8K7Q2;E9PPY6;E9PI65;P54652;E9PN25;E9PS65;E9PM13;H0YIE7;F8W1P1;B4DXY3	P11142;E9PKE3;P11142-2;E9PN89;E9PNE6	Heat shock cognate 71 kDa protein	HSPA8	3.8408	0.0003571	0.000467675	III
18.2127	21.1502	2.9375	16.3695	23.0837	6.7142	17.7912	24.4722	6.681		4	4	4	3.3	3.3	3.3	226.53	4	P35579;P35579-2;B1AH99;Q5BKV1	P35579;P35579-2	Myosin-9	MYH9	5.44423	0.000367696	0.000480332	III
22.6537	25.5696	2.9159	21.531	26.0027	4.4717	19.9343	25.998	6.0637		4	4	4	10.9	10.9	10.9	56.65	10	O43175;Q5SZU1	O43175;Q5SZU1	D-3-phosphoglycerate dehydrogenase	PHGDH	4.48377	0.000371874	0.000484563	III
22.4763	26.6684	4.1921	20.0939	26.9247	6.8308	17.0599	26.9988	9.9389		14	14	14	19.3	19.3	19.3	95.337	34	P13639	P13639	Elongation factor 2	EEF2	6.98727	0.000376343	0.000489151	III
17.62	20.8328	3.2128	18.1337	20.9227	2.789	17.707	21.4378	3.7308		1	1	1	2.8	2.8	2.8	28.723	1	Q06323;H0YLU2;H0YNE3;A6NJG9	Q06323;H0YLU2;H0YNE3;A6NJG9	Proteasome activator complex subunit 1	PSME1	3.2442	0.000415843	0.000538436	III
26.4301	29.5244	3.0943	25.9761	29.1083	3.1322	24.7037	29.8748	5.1711		14	14	14	32.5	32.5	32.5	59.379	92	Q14498;Q14498-3;Q14498-2;E1P5S2;G3XAC6;H0Y4X3;Q5QP23;Q5QP22;Q5QP21;Q86U06;Q86U06-2;Q86U06-4;F8WF24;F2Z3E6;F2Z2Z5;F8WF73;A8MYG5;G3V5Z6;H0YJJ3;G3XAP0;Q86U06-5;G3V546;Q86U06-3	Q14498;Q14498-3;Q14498-2;E1P5S2;G3XAC6;H0Y4X3	RNA-binding protein 39	RBM39	3.7992	0.000416349	0.000538436	III
18.7176	21.4385	2.7209	18.1131	21.5941	3.481	18.4539	22.5076	4.0537		1	1	1	0.8	0.8	0.8	134.46	2	Q9P2J5;B4DJ10;F5H698;B4DER1	Q9P2J5;B4DJ10;F5H698;B4DER1	Leucine--tRNA ligase, cytoplasmic	LARS	3.41853	0.000425758	0.000549228	III
24.0835	26.8056	2.7221	22.0079	26.7612	4.7533	21.7138	26.9507	5.2369		9	9	9	28.3	28.3	28.3	44.614	17	P00558;B7Z7A9;P07205;E7ERH5	P00558;B7Z7A9	Phosphoglycerate kinase 1;Phosphoglycerate kinase	PGK1	4.23743	0.000432796	0.000556447	III
18.9586	22.5482	3.5896	17.8385	21.2173	3.3788	17.9765	23.2011	5.2246		2	2	2	3.2	3.2	3.2	106.83	3	Q03188;H0Y8J2	Q03188;H0Y8J2	Centromere protein C 1	CENPC1	4.06433	0.000433511	0.000556447	III
23.3834	26.5699	3.1865	23.4751	26.359	2.8839	21.9497	26.9342	4.9845		4	4	2	21.7	21.7	14.9	25.476	20	Q01130;J3QL05;J3KP15;B4DN89	Q01130;J3QL05;J3KP15;B4DN89	Serine/arginine-rich splicing factor 2	SRSF2;SFRS2	3.68497	0.000435528	0.000557649	III
16.7605	26.6891	9.9286	17.7803	26.8231	9.0428	22.8441	28.1545	5.3104		15	15	15	40.8	40.8	40.8	50.714	27	O43159;E9PPY3;E9PPP6	O43159;E9PPY3	Ribosomal RNA-processing protein 8	RRP8	8.09393	0.000452954	0.000578526	III
25.8011	33.2665	7.4654	25.0598	33.4431	8.3833	17.4475	33.9631	16.5156		8	8	1	52.9	52.9	23.5	15.388	55	Q71DI3	Q71DI3	Histone H3.2	HIST2H3A	10.7881	0.000454828	0.000579484	III
21.7473	27.8954	6.1481	22.3135	28.2606	5.9471	17.7141	26.0707	8.3566		8	8	8	17.1	17.1	17.1	60.343	12	P17987;E7EQR6;F5H282;E7ERF2;F5GZI8;F5GZ03;F5GYL4;F5H726;F5H676;F5H136	P17987;E7EQR6;F5H282;E7ERF2	T-complex protein 1 subunit alpha	TCP1	6.81727	0.000489167	0.0006217	III
22.3631	25.2002	2.8371	18.4497	26.0456	7.5959	18.1402	25.9701	7.8299		4	4	4	27.3	27.3	27.3	16.832	13	P63241;I3L397;P63241-2;I3L504;Q9GZV4;Q6IS14;F8WCJ1;C9J7B5;C9J4W5	P63241;I3L397;P63241-2;I3L504;Q9GZV4;Q6IS14;F8WCJ1;C9J7B5;C9J4W5	Eukaryotic translation initiation factor 5A-1;Eukaryotic translation initiation factor 5A-2;Eukaryotic translation initiation factor 5A-1-like	EIF5A;EIF5A2;EIF5AL1	6.08763	0.000494869	0.000627401	III
17.1779	24.0115	6.8336	19.0961	21.5877	2.4916	15.4433	24.8283	9.385		4	4	4	6.1	6.1	6.1	138.83	8	O60841	O60841	Eukaryotic translation initiation factor 5B	EIF5B	6.23673	0.000503404	0.000636658	III
18.5277	20.8363	2.3086	17.8804	21.7068	3.8264	18.0035	22.2734	4.2699		2	2	2	9.1	9.1	9.1	34.834	3	P60891;P11908;P21108;B1ALA9;B4DNL6;P11908-2;A6NMS2;H7C518;B1ALA7;H7C540;D3YTJ7	P60891;P11908;P21108;B1ALA9;B4DNL6;P11908-2;A6NMS2;H7C518;B1ALA7;H7C540;D3YTJ7	Ribose-phosphate pyrophosphokinase 1;Ribose-phosphate pyrophosphokinase 2;Ribose-phosphate pyrophosphokinase 3;Ribose-phosphate pyrophosphokinase	PRPS1;PRPS2;PRPS1L1	3.4683	0.00052265	0.000659382	III
18.0701	21.1368	3.0667	17.755	23.2886	5.5336	18.1338	21.4151	3.2813		3	3	3	11.9	11.9	11.9	51.026	3	P31146;H3BNA2;H3BU76;H3BSL1;H3BTU6;H3BRJ0;H3BRY3	P31146	Coronin-1A	CORO1A	3.96053	0.00052405	0.000659536	III
25.088	27.7192	2.6312	24.5878	28.2629	3.6751	23.0045	28.2169	5.2124		16	16	16	35.6	35.6	35.6	57.936	51	P14618;P14618-2;H3BTN5;P14618-3;H3BQ34;H3BSU3;Q504U3;H3BUW1;H3BTJ2;H3BT25;P30613;P30613-2;H3BU13	P14618;P14618-2;H3BTN5;P14618-3;H3BQ34;H3BSU3;Q504U3	Pyruvate kinase PKM;Pyruvate kinase	PKM;PKM2	3.83957	0.000559304	0.000702087	III
17.8662	22.6484	4.7822	18.2978	22.0691	3.7713	19.7422	22.2885	2.5463		1	1	1	4.6	4.6	4.6	38.438	2	Q9Y3F4;B4DNJ6	Q9Y3F4;B4DNJ6	Serine-threonine kinase receptor-associated protein	STRAP	3.69993	0.000560581	0.000702087	III
14.7973	27.9919	13.1946	22.2365	28.8349	6.5984	21.2457	29.5175	8.2718		5	5	5	71.9	71.9	71.9	7.7059	28	Q9NPE3;H0YM60	Q9NPE3	H/ACA ribonucleoprotein complex subunit 3	NOP10	9.35493	0.00056642	0.000707682	III
20.0126	22.7789	2.7663	17.725	22.5533	4.8283	16.7738	24.0157	7.2419		3	3	3	8	8	8	63.266	3	Q8NDF8;Q8NDF8-2;Q8NDF8-3;H3BQM0;E9PC61;B4DV38;Q8NDF8-4	Q8NDF8;Q8NDF8-2;Q8NDF8-3;H3BQM0;E9PC61;B4DV38	PAP-associated domain-containing protein 5	PAPD5	4.9455	0.000573782	0.000715148	III
15.7912	22.4159	6.6247	18.0993	22.0232	3.9239	18.9649	22.1316	3.1667		1	1	1	4	4	4	48.602	1	Q8WU90;F8WB26	Q8WU90;F8WB26	Zinc finger CCCH domain-containing protein 15	ZC3H15	4.57177	0.000620542	0.000771565	III
17.0681	22.1493	5.0812	17.4641	22.8898	5.4257	19.7618	25.082	5.3202		6	6	6	19.7	19.7	19.7	35.894	4	Q8NEJ9;Q8NEJ9-2;H0YJ17;G3V4G1	Q8NEJ9;Q8NEJ9-2;H0YJ17;G3V4G1	Neuroguidin	NGDN	5.2757	0.000682419	0.000846462	III
16.7526	23.5623	6.8097	19.1627	21.884	2.7213	16.928	26.6209	9.6929		6	6	6	21.3	21.3	21.3	33.756	6	Q96G21;H0Y714;E7ENR5;B8ZZ47;B9A008;F8WCN0	Q96G21;H0Y714;E7ENR5;B8ZZ47	U3 small nucleolar ribonucleoprotein protein IMP4	IMP4	6.40797	0.000714011	0.000883525	III
24.9155	27.0527	2.1372	23.9557	27.7413	3.7856	24.0241	27.5391	3.515		7	7	7	51.5	51.5	51.5	18.012	23	P62937;Q567Q0;F8WE65;C9J5S7;Q9Y536;F5H284;A2BFH1	P62937;Q567Q0;F8WE65;C9J5S7	Peptidyl-prolyl cis-trans isomerase A;Peptidyl-prolyl cis-trans isomerase A, N-terminally processed;Peptidyl-prolyl cis-trans isomerase	PPIA	3.14593	0.000725924	0.000896116	III
23.8352	26.362	2.5268	23.3644	26.5748	3.2104	21.7701	26.8932	5.1231		6	6	5	18.4	18.4	14.3	47.168	14	P06733;K7EM90;P06733-2;P13929;K7EQF3;K7EN23;E5RI09;E5RG95;K7EPM1;K7EKN2;E5RGZ4;P13929-3;P13929-2	P06733;K7EM90;P06733-2	Alpha-enolase;Enolase	ENO1	3.6201	0.000797506	0.000982131	III
27.2193	29.8978	2.6785	27.3753	30.0229	2.6476	26.3667	30.1219	3.7552		16	16	15	49.2	49.2	46.4	27.744	104	Q07955;J3KTL2;Q07955-3;Q07955-2;J3KSR8;J3QQV5;J3KSW7	Q07955;J3KTL2;Q07955-3;Q07955-2	Serine/arginine-rich splicing factor 1	SRSF1	3.0271	0.000801186	0.000984314	III
24.3973	27.891	3.4937	24.9619	27.7886	2.8267	22.282	27.9397	5.6577		6	6	6	25.6	25.6	25.6	34.208	30	Q15287;H3BV80;H3BMM9;H3BTC0;Q15287-3;Q15287-2;H3BR57;H3BPG5;H3BMS0;H3BRK4;H3BTV0;H3BNI3;H3BP82;H3BTR6;H3BUG0;H3BTY0;H3BNU7;H3BUL0	Q15287;H3BV80;H3BMM9;H3BTC0;Q15287-3;Q15287-2;H3BR57;H3BPG5;H3BMS0	RNA-binding protein with serine-rich domain 1	RNPS1	3.9927	0.000855964	0.00104912	III
18.4642	22.101	3.6368	18.0883	22.6157	4.5274	15.6272	26.3649	10.7377		10	10	10	12	12	12	117.15	11	Q9NWH9;H7C3F4;A8K5V8;H7BXE3;H0YKH2;H0YMM0;H0YL55;H0YLW7;H0YMW8;H0YNF3;H0YMR6;H0YLE6;H0YKU6	Q9NWH9;H7C3F4;A8K5V8	SAFB-like transcription modulator	SLTM	6.30063	0.000858477	0.0010497	III
19.4357	22.2236	2.7879	19.3533	22.9867	3.6334	16.6595	23.6392	6.9797		2	2	2	5.2	5.2	5.2	51.804	4	Q02790;F5H1U3	Q02790;F5H1U3	Peptidyl-prolyl cis-trans isomerase FKBP4;Peptidyl-prolyl cis-trans isomerase FKBP4, N-terminally processed;Peptidyl-prolyl cis-trans isomerase	FKBP4	4.467	0.000866798	0.00105693	III
17.4355	20.2105	2.775	17.1095	21.4309	4.3214	16.3974	23.975	7.5776		2	2	2	4.6	4.6	4.6	80.621	2	Q9NS39	Q9NS39	Double-stranded RNA-specific editase B2	ADARB2	4.89133	0.000868486	0.00105693	III
17.1251	29.216	12.0909	18.26	29.1793	10.9193	25.2912	30.2744	4.9832		21	21	21	38.4	38.4	38.4	68.002	75	O00541;B5MCF9;O00541-2;B3KXD6;C9JXJ1;H7C267	O00541;B5MCF9;O00541-2;B3KXD6	Pescadillo homolog	PES1	9.33113	0.000942951	0.00114485	III
26.8446	29.072	2.2274	26.7129	29.5604	2.8475	25.7538	29.9376	4.1838		33	33	15	47.7	47.7	27.3	83.263	104	P08238;Q58FF7;H0Y6E4;Q5T9W8;H0Y5S7;Q58FF6;H0Y598;F8W026	P08238	Heat shock protein HSP 90-beta	HSP90AB1	3.08623	0.000984174	0.0011921	III
18.2975	21.1426	2.8451	17.1952	20.6235	3.4283	17.5092	23.2597	5.7505		2	2	2	3.9	3.9	3.9	47.907	2	O43463;B4DST0	O43463;B4DST0	Histone-lysine N-methyltransferase SUV39H1	SUV39H1	4.00797	0.00103782	0.00125414	III
25.529	27.7313	2.2023	24.6793	27.8046	3.1253	24.0592	27.877	3.8178		14	14	14	8.6	8.6	8.6	263.83	38	P18583;P18583-5;P18583-2;P18583-10;P18583-4;P18583-7;P18583-9;P18583-3;P18583-6;P18583-8;J3QSZ5;H7C1M2;H7C2G8;H7C1S4;H7C257	P18583;P18583-5;P18583-2;P18583-10;P18583-4;P18583-7;P18583-9;P18583-3;P18583-6;P18583-8	Protein SON	SON	3.04847	0.0010746	0.00129554	III
23.0655	25.1105	2.045	22.1669	25.6527	3.4858	21.114	25.6011	4.4871		5	5	5	32	32	32	20.601	9	P61204;P84077;B7ZB63;F5H423;P84085;F5H0C7;C9J1Z8;P18085;F5H1V1;F5H6T5;F8WCJ5;F8WDB3;H0YGG7;C9JPM4	P61204;P84077;B7ZB63;F5H423	ADP-ribosylation factor 3;ADP-ribosylation factor 1	ARF3;ARF1	3.3393	0.00108476	0.00130475	III
18.477	20.1969	1.7199	17.1082	21.0732	3.965	16.5162	21.6517	5.1355		1	1	1	2.1	2.1	2.1	69.837	1	Q9UJV9;J3KNN5	Q9UJV9;J3KNN5	Probable ATP-dependent RNA helicase DDX41	DDX41	3.6068	0.00110269	0.00132323	III
17.7859	20.8693	3.0834	19.0818	22.1433	3.0615	17.949	23.345	5.396		3	3	3	5.9	5.9	5.9	71.085	6	Q9H6W3;Q9H6W3-2	Q9H6W3;Q9H6W3-2	Bifunctional lysine-specific demethylase and histidyl-hydroxylase NO66	NO66	3.84697	0.00111314	0.00133266	III
19.2723	21.2627	1.9904	18.8172	22.4514	3.6342	18.8037	23.3601	4.5564		3	3	3	9.4	9.4	9.4	52.488	3	Q96EY1;Q96EY1-2;E7ES32	Q96EY1;Q96EY1-2	DnaJ homolog subfamily A member 3, mitochondrial	DNAJA3	3.39367	0.00112875	0.00134823	III
16.6052	24.595	7.9898	21.1603	23.114	1.9537	17.9552	24.2762	6.321		2	2	2	11.2	11.2	11.2	22.677	3	P62820;P62820-3;E7ETK2;P62820-2;E7END7;B7Z8M7;P61006;P61026;Q9H0U4;Q92930;P51153;P59190-2;P59190;H0YLJ8;H0YL94;H0YMN7;E9PLD0;H0YNE9;F5GY21;Q92928;B4DEK7	P62820;P62820-3;E7ETK2;P62820-2;E7END7;B7Z8M7;P61006;P61026;Q9H0U4;Q92930;P51153;P59190-2;P59190;H0YLJ8;H0YL94;H0YMN7;E9PLD0;H0YNE9;F5GY21;Q92928;B4DEK7	Ras-related protein Rab-1A;Ras-related protein Rab-8A;Ras-related protein Rab-10;Ras-related protein Rab-1B;Ras-related protein Rab-8B;Ras-related protein Rab-13;Ras-related protein Rab-15;Putative Ras-related protein Rab-1C	RAB1A;RAB8A;RAB10;RAB1B;RAB8B;RAB13;RAB15;RAB1C	5.4215	0.00120503	0.00143602	III
17.518	20.7912	3.2732	17.1953	20.8735	3.6782	18.5242	23.1057	4.5815		3	3	2	4	4	2.9	90.272	5	Q08AN1	Q08AN1	Zinc finger protein 616	ZNF616	3.8443	0.00128315	0.00152558	III
17.4802	23.0449	5.5647	20.7132	23.1984	2.4852	15.9068	24.6989	8.7921		3	3	3	15.4	15.4	15.4	28.804	4	P18669;P15259;Q8N0Y7	P18669;P15259	Phosphoglycerate mutase 1;Phosphoglycerate mutase 2	PGAM1;PGAM2	5.614	0.0012885	0.00152843	III
21.8748	24.9532	3.0784	21.9102	25.5906	3.6804	18.2317	26.377	8.1453		7	7	7	46.7	46.7	46.7	22.11	15	Q06830;Q13162;H7C3T4	Q06830	Peroxiredoxin-1	PRDX1	4.96803	0.00130448	0.00154384	III
23.9779	26.3315	2.3536	24.1533	26.5708	2.4175	23.2223	26.8599	3.6376		7	7	7	40.8	40.8	40.8	22.225	15	P45973;G3V1X9;F8VNY3	P45973;G3V1X9;F8VNY3	Chromobox protein homolog 5	CBX5	2.8029	0.0013247	0.00156417	III
22.7384	25.0329	2.2945	21.5366	25.6268	4.0902	19.1642	25.465	6.3008		8	8	8	12.8	12.8	12.8	81.074	16	Q08945;E9PPZ7;E9PMD4	Q08945	FACT complex subunit SSRP1	SSRP1	4.2285	0.00158014	0.00186153	III
17.3549	20.6058	3.2509	17.3385	21.1848	3.8463	18.6744	23.3461	4.6717		2	2	2	9.8	9.8	9.8	26.72	2	Q92979	Q92979	Ribosomal RNA small subunit methyltransferase NEP1	EMG1	3.92297	0.00158751	0.00186596	III
24.2336	28.4783	4.2447	23.8473	28.7665	4.9192	18.4246	28.6006	10.176		12	12	12	32.8	32.8	32.8	57.221	55	P26599;P26599-2;P26599-3;A6NLN1;K7EKJ7;K7EK45;K7ES59;K7ELW5;O95758;O95758-2;O95758-1;O95758-6;O95758-5;O95758-4;O95758-7	P26599;P26599-2;P26599-3	Polypyrimidine tract-binding protein 1	PTBP1	6.44663	0.00165153	0.00193679	III
22.199	24.5311	2.3321	22.65	25.8449	3.1949	20.1296	26.0223	5.8927		4	4	4	26.5	26.5	26.5	18.502	9	P23528;G3V1A4;E9PP50;E9PK25;E9PLJ3;E9PQB7;E9PS23;Q9Y281;G3V5P4	P23528;G3V1A4;E9PP50;E9PK25;E9PLJ3;E9PQB7;E9PS23	Cofilin-1	CFL1	3.80657	0.00165999	0.0019423	III
17.4495	21.2563	3.8068	18.9891	20.5858	1.5967	16.7493	22.6019	5.8526		2	2	2	8.4	8.4	8.4	39.31	0	Q96GD4;J3QLN8;J3KT86;B4DNM4;Q96GD4-2;J9JID1;J3KRJ2;J3KRF8;Q96GD4-3;J3QR41;J3KTD6	Q96GD4;J3QLN8;J3KT86;B4DNM4;Q96GD4-2;J9JID1;J3KRJ2;J3KRF8;Q96GD4-3;J3QR41;J3KTD6	Aurora kinase B	AURKB	3.75203	0.00168531	0.00196747	III
21.8521	23.4744	1.6223	16.7835	24.8034	8.0199	16.8434	26.35	9.5066		7	7	7	9.7	9.7	9.7	108.66	11	Q9Y2W1	Q9Y2W1	Thyroid hormone receptor-associated protein 3	THRAP3	6.38293	0.00174006	0.0020268	III
20.155	21.9599	1.8049	17.7764	21.9923	4.2159	17.7018	22.1834	4.4816		1	1	1	3.9	3.9	3.9	25.734	6	Q15102;M0R389	Q15102;M0R389	Platelet-activating factor acetylhydrolase IB subunit gamma	PAFAH1B3	3.5008	0.00189464	0.00220187	III
23.6415	26.7929	3.1514	24.4037	26.7767	2.373	21.3785	27.0019	5.6234		11	11	11	6.1	6.1	6.1	299.61	24	Q9UQ35;Q9UQ35-2;I3L2L6;I3L4D8;I3L1I8;Q9UQ35-3;I3L182;I3L1C0;I3L0N7;I3L3Q8	Q9UQ35;Q9UQ35-2;I3L2L6	Serine/arginine repetitive matrix protein 2	SRRM2	3.71593	0.00195342	0.00226509	III
16.3927	21.0064	4.6137	17.8193	21.2759	3.4566	16.1054	26.4893	10.3839		6	6	6	18	18	18	58.467	5	Q9BVI4;F5H5K6;F5H303	Q9BVI4;F5H5K6	Nucleolar complex protein 4 homolog	NOC4L	6.1514	0.00210557	0.00243604	III
21.3998	22.5037	1.1039	18.0981	24.19	6.0919	17.4141	25.177	7.7629		2	2	2	12	12	12	35.853	3	P15121;E9PCX2;C9JRZ8-2;C9JRZ8	P15121;E9PCX2;C9JRZ8-2;C9JRZ8	Aldose reductase;Aldo-keto reductase family 1 member B15	AKR1B1;AKR1B15	4.98623	0.00225354	0.0026014	III
17.5183	24.1881	6.6698	22.5085	24.697	2.1885	18.7003	25.4318	6.7315		8	8	8	10.5	10.5	10.5	100.23	15	Q13435;E9PPJ0;H0YDT7;E9PJT3;H0YEX5;E9PJ04;H0YCG1;E9PIL8	Q13435;E9PPJ0	Splicing factor 3B subunit 2	SF3B2	5.1966	0.00233815	0.00269305	III
18.4244	22.8328	4.4084	17.745	20.5127	2.7677	17.8315	20.5993	2.7678		2	2	2	2.6	2.6	2.6	90.98	2	P25205;J3KQ69;B4DWW4;Q7Z6P5	P25205;J3KQ69;B4DWW4;Q7Z6P5	DNA replication licensing factor MCM3	MCM3	3.31463	0.00244288	0.00280741	III
27.4151	29.3469	1.9318	27.4253	29.9487	2.5234	26.9203	29.682	2.7617		14	14	14	41.8	41.8	41.8	50.14	79	P68104;Q5VTE0;Q05639;A6PW80;Q5JR01	P68104;Q5VTE0	Elongation factor 1-alpha 1;Putative elongation factor 1-alpha-like 3	EEF1A1;EEF1A1P5	2.40563	0.00274727	0.0031502	III
23.8225	26.6151	2.7926	24.1253	26.6174	2.4921	22.8046	25.6984	2.8938		3	3	3	2	2	2	205.42	22	E9PAV3;F8VZJ2;F8W0W4;H0YHX9;Q13765;Q13765-2;F8W1N5;F8VNW4;Q9BZK3;F8VZ58	E9PAV3;F8VZJ2;F8W0W4;H0YHX9;Q13765;Q13765-2;F8W1N5;F8VNW4	Nascent polypeptide-associated complex subunit alpha	NACA	2.72617	0.00275356	0.00315041	III
23.2921	26.5106	3.2185	22.4233	27.2664	4.8431	16.6976	28.0511	11.3535		11	11	11	30.4	30.4	30.4	46.513	26	Q9Y383;Q9Y383-3;Q9Y383-2;B7Z4Q3;C9JWT3;Q9NQ29;A8MYV2;Q9NQ29-2;Q9NQ29-3;B8ZZ10;B8ZZ12;F8WB41;F8WEU3;B8ZZ09	Q9Y383;Q9Y383-3;Q9Y383-2;B7Z4Q3	Putative RNA-binding protein Luc7-like 2;UPF0562 protein C7orf55	LUC7L2;C7orf55	6.4717	0.00300433	0.00342972	III
21.94	23.1426	1.2026	20.6161	25.4649	4.8488	19.018	24.4565	5.4385		7	7	7	20.8	20.8	20.8	43.786	10	Q9UQ80;F8VTY8;H0YIN7;F8W0A3;F8VR77;F8VRZ3	Q9UQ80;F8VTY8	Proliferation-associated protein 2G4	PA2G4	3.82997	0.00302542	0.00344617	III
21.6608	22.7441	1.0833	19.1851	24.4504	5.2653	17.3424	24.7294	7.387		4	4	4	16.8	16.8	16.8	39.42	4	P04075;H3BQN4;J3KPS3;H3BR04;H3BPS8;H3BMQ8;H3BUH7;H3BU78;H3BR68	P04075;H3BQN4;J3KPS3;H3BR04;H3BPS8;H3BMQ8;H3BUH7;H3BU78	Fructose-bisphosphate aldolase A;Fructose-bisphosphate aldolase	ALDOA	4.57853	0.00308059	0.00350129	III
24.606	26.3637	1.7577	24.058	26.3527	2.2947	23.3636	26.5704	3.2068		4	4	2	22.1	22.1	7.9	15.054	11	P07737;K7EJ44;I3L3D5	P07737;K7EJ44	Profilin-1	PFN1	2.41973	0.00361044	0.00409448	III
21.3243	24.9825	3.6582	22.5515	27.1788	4.6273	15.8992	26.6535	10.7543		11	11	11	14.8	14.8	14.8	118.29	15	O15042;O15042-2;E7ET15;C9JB80;O15042-3;E7EW00;H0Y8D9;C9J5L1;H7C4V2;C9JDJ7	O15042;O15042-2;E7ET15;C9JB80;O15042-3	U2 snRNP-associated SURP motif-containing protein	U2SURP	6.3466	0.0036357	0.00411408	III
23.8837	26.0046	2.1209	23.1514	26.5979	3.4465	19.7917	26.6838	6.8921		18	18	18	14.6	14.6	14.6	191.61	35	Q00610;Q00610-2;P53675;P53675-2;J3KS13;J3KR87;J3KSQ2;K7EJJ5;J3QL20;J3KRF5;F5H5N6	Q00610;Q00610-2	Clathrin heavy chain 1	CLTC	4.15317	0.00370094	0.00417875	III
22.2087	24.4182	2.2095	23.1352	25.3117	2.1765	21.1136	25.1919	4.0783		4	4	2	17.4	17.4	9.7	28.302	7	P61981;P31947;P31947-2	P61981	14-3-3 protein gamma;14-3-3 protein gamma, N-terminally processed	YWHAG	2.82143	0.00373414	0.00420702	III
22.0108	24.0454	2.0346	18.4461	23.1443	4.6982	17.686	23.9524	6.2664		3	3	3	12.3	12.3	12.3	37.563	1	O00303;B3KSH1;B4DEW9;H0YDT6;E9PQV8	O00303;B3KSH1;B4DEW9	Eukaryotic translation initiation factor 3 subunit F	EIF3F	4.33307	0.00381565	0.00428949	III
15.3483	24.7553	9.407	18.7352	20.8359	2.1007	19.093	22.6003	3.5073		2	2	2	1.5	1.5	1.5	110.7	2	O15197;O15197-3;O15197-2;J3KQU5	O15197;O15197-3;O15197-2;J3KQU5	Ephrin type-B receptor 6	EPHB6	5.005	0.00387629	0.00434819	III
19.5389	23.1381	3.5992	21.1639	24.1877	3.0238	15.1714	25.7899	10.6185		5	5	5	15.5	15.5	15.5	49.647	11	Q9NXE8;B4DJK2;B4DZL1;J3QLP6	Q9NXE8;B4DJK2;B4DZL1	Pre-mRNA-splicing factor CWC25 homolog	CWC25	5.74717	0.00394224	0.00440901	III
23.8752	27.144	3.2688	18.1286	27.244	9.1154	23.7349	28.6016	4.8667		28	28	28	30.5	30.5	30.5	121.9	56	O60264;P28370;F6TQG2;P28370-2	O60264	SWI/SNF-related matrix-associated actin-dependent regulator of chromatin subfamily A member 5	SMARCA5	5.7503	0.0039476	0.00440901	III
17.8929	21.5305	3.6376	19.9714	21.3069	1.3355	17.6179	21.0527	3.4348		1	1	1	1.9	1.9	1.9	65.308	2	P30153;C9J9C1;F5H3X9	P30153;C9J9C1;F5H3X9	Serine/threonine-protein phosphatase 2A 65 kDa regulatory subunit A alpha isoform	PPP2R1A	2.80263	0.00565431	0.00630156	III
26.3834	28.4329	2.0495	26.1289	28.2598	2.1309	26.7175	28.9341	2.2166		2	2	2	5	5	5	61.421	15	Q9BPU6;E7EWB4	Q9BPU6;E7EWB4	Dihydropyrimidinase-related protein 5	DPYSL5	2.13233	0.0057206	0.0063617	III
23.8925	25.5906	1.6981	22.9861	24.9852	1.9991	21.6826	27.1622	5.4796		5	5	5	7.2	7.2	7.2	73.602	8	Q14978;Q14978-3;Q14978-2	Q14978;Q14978-3;Q14978-2	Nucleolar and coiled-body phosphoprotein 1	NOLC1	3.05893	0.00600986	0.006669	III
20.8298	21.551	0.7212	18.0895	22.141	4.0515	17.2199	23.0828	5.8629		1	1	1	3.7	3.7	3.7	36.501	3	Q13347	Q13347	Eukaryotic translation initiation factor 3 subunit I	EIF3I	3.5452	0.00642834	0.00711807	III
22.2054	24.9695	2.7641	24.1042	25.7838	1.6796	21.7867	25.5111	3.7244		3	3	3	19.6	19.6	19.6	20.987	10	P62834;P61224;F5H4H0;F5GYH7;F5H077;F5GWU8;F5H491;F5H0B7;F5H500;F5H6R7;F5H004;F5GYB5;P61224-2;F5GX62;E7ESV4;P61224-3;F5H7Y6;A6NIZ1;F8WBC0;P61224-4	P62834;P61224;F5H4H0;F5GYH7;F5H077;F5GWU8;F5H491;F5H0B7;F5H500;F5H6R7;F5H004;F5GYB5;P61224-2;F5GX62;E7ESV4;P61224-3;F5H7Y6	Ras-related protein Rap-1A;Ras-related protein Rap-1b	RAP1A;RAP1B	2.7227	0.00653355	0.00721909	III
18.3304	22.0853	3.7549	20.1078	21.2067	1.0989	19.067	21.3682	2.3012		2	2	2	3.5	3.5	3.5	83.434	2	P26639;E7ERI3;G3XAN9;P26639-2;A2RTX5;A2RTX5-2;B7ZLP8	P26639;E7ERI3;G3XAN9;P26639-2;A2RTX5;A2RTX5-2;B7ZLP8	Threonine--tRNA ligase, cytoplasmic;Probable threonine--tRNA ligase 2, cytoplasmic	TARS;TARSL2	2.385	0.00753207	0.00830459	III
21.728	21.6678	-0.0602	17.3216	24.6551	7.3335	17.5741	23.5464	5.9723		1	1	1	14.4	14.4	14.4	9.3926	5	P05204;Q15651;Q15651-2	P05204;Q15651;Q15651-2	Non-histone chromosomal protein HMG-17;High mobility group nucleosome-binding domain-containing protein 3	HMGN2;HMGN3	4.4152	0.00827519	0.00910447	III
